# Supplementary material for: Genome and Secretome Analysis of Staphylotrichum longicolleum DSM105789 Cultured on Agro-Residual and Chitinous Biomass
Source: Microorganisms. 2021 Jul 25;9(8):1581. doi: 10.3390/microorganisms9081581 (PMC8398502; doi:10.3390/microorganisms9081581)
Supplement: Supplementary file 1 [file microorganisms-09-01581-s001.zip]

Archive with 8 entries (4 files):
- 1/
- 1/HumicolaCom206+FW57.nex
- 2/
- 2/HumicolaCom206+FW57.treefile
- 3/
- 3/MicroorganismsFW57_S3.pdf
- 4/
- 4/S_longicolleum.txt
