# Supplementary material for: Genome and Secretome Analysis of Staphylotrichum longicolleum DSM105789 Cultured on Agro-Residual and Chitinous Biomass
Source: Microorganisms. 2021 Jul 25;9(8):1581. doi: 10.3390/microorganisms9081581 (PMC8398502; doi:10.3390/microorganisms9081581)
Supplement: Supplementary file 1 [file microorganisms-09-01581-s001.zip › 1/HumicolaCom206+FW57.nex]

#NEXUS
Begin data;
Dimensions ntax=174 nchar=3264;
Format datatype=DNA missing=? gap=-;
matrix

CBS_149_59_Chaetomium_megalocarpum_eT         tacacttttgcttctaccctttcccatttgcggcgcaccaacacgcccatcgggcgcgacggcaagctggcgaagccccgccaacttcacaacactcattggggcttggtgtgcccggccgagacacccgaaggccaggcttgtggtctcgtcaagaacctatcactgatgtgttacgtcagtgtgggcacgcctgcggatccaatcgtagagttcatgattgcccggggcatggaagtgctcgaggaatacgagccactccggtaccccaacgccaccaaggtgttcgtcaacggtacttgggtaggtgttcaccaggacccaaagcacctcgtcacactggtccaggggctgcggaggaagaacgttatctcgttcgaggtttcgctcgttagagatatccgcgaccgcgagttcaagatcttctcagacgcgggtcgcgtcatgaggcctctgttcacggtagagcaagagccgga---cggcgagagcggcgccgagatgggcgcgctgatcctcaacaaggagcacattgcacggctgaagttggacacagagatgggcagataccatccggactactggggctggcaaggcctgttgaagtcgggcgccattgagtaccttgacgctgaggaggaggagacggtgatgatctccatgagcccccaggatctggactcgttccgtgcccgcaagat---gggcaagttcgag---caggacaactcggggcaggg---caataacaggatcaagacgaaaccgaatccgacaactcacatgtatacacattgcgagatccaccccagcatgttgctcggcatctgcgctagcatcattccgttcccggaccacaaccagacgcgtc----------ctgg-aag----c----tt-tt-tttt-------------g--------ggcccctgaa----c----taccc--cac----a-cac---ggg-------ga--c-ga-ccc----tcattt-ccac-------------aactc--c------cga-c---------------------------------------------gat-ggc---------aaacg-cgacg---atgat-gcg-aag----------gaaca--tgat-gctgactgc----tcttc---ctac--tccaggtccacctccagaccggccagtgcgtaagttg-----g--------------------aaccgaa-t----cgaa---c---------atga-cg-----ac---c-------ga--------------t-cgat------caccagc----gc--a---g---gtt---aactgacac-ggagct----------ctccagggtaaccaaatcggtgccgctttctggtatgtccatgcccaa---------------gcagag----caaacg------------c-tc-gt--------gg-tt--ga-tg-----------gcaa--tc-g--ag-actgactt-cttcttcaggcagaccatctccggcgagcacggcctcgacagcaatggcgtgtatgtg----gcca-tggac---cgtc--tccga--------c-cga--taaa---c------cc-------ccgctcaccg------cttcgataggtacaacggcacctctgagctccagctcgagcgcatgaacgtctacttcaacgaggtcagtc-gggat--aaacaccc-------------------------tttatacagccaagtgaagg------------------------------cgtgctgacagt----a-t--------------------tatacaggcttccggcaacaagtatgttccccgtgccgtcctcgtcgacttggagcccggcaccatggatgccgtccgtgccggccccttcggccagctcttccgcccggacaacttattacagagttgcaa--aactccc-taaaccattgtgaacgttacc------taaaccgttgcttcggcgggc--ggccccggggtt--ctccc------------------cg-ggcg------------------------------cccctggg-ccc-ca-t-------------c-----------gc-gggcgcccgccggaggtcacca----aactc-----t-tgat-aattt--atggcctctctgagtcttc--tgtactgaa-taagtcaaaactttcaacaacggatctcttggttctggcatcgatgaagaacgcagcgaaatgcgataagtaatgtgaattgcagaattcagtgaatcatcgaatctttgaacgcacattgcgcccgccag---tattctggcgggcatgcctgttcgagcgtcatttcaa-ccatcaag-------------------------cccccggcttgtgttgggga--cctgcggct--------gc-cgcaggccctgaaaagcagtggcgggctcgct--gtcacaccgagcgtagtagc-----atac-atctcgctctg-ggcgtgctgcggg--ttccggccgtt--aaacca--ccttcata--------------acccaaggttgacctcggatcaggtaggaagacccgctgaacttaagcatatcaataagcggaggaaaagaaaccaacagggattgccctagtaacggcg-agtgaagcggcaacagctcaaatttgaaatctggcttc-------ggcccgagttgtaatttgcagaggaagctttaggcgcggcaccttctgagtcccctggaacggggcgccatagagggtgagagccccgtatagttggatgcctagcctgtgtaaagctccttcgacgagtcgagtagtttgggaatgctgctcaaaatgggaggtaaatttcttctaaagctaaataccggccagagaccgatagcgcacaagtagagtgatcgaaagatgaaaagcactttgaaaagagggttaaatagcacgtgaaattgttgaaagggaagcgcttgtgaccagacttgcgccgggcagatcatccggtgttc-tcaccggtgcactctgcccggctcaggccagcatcggttc-tcgcggggggataaaggcatcgggaacgtggctcct--ccgggagtgttatagcccgttgcgtaatgccctc-gcggggaccgaggttcgcgcatctgcaaggat
CBS_126780_Chaetomium_grande_T                tacacttttgcttccaccctttcccatttgcggcgcaccaacacgcccatcgggcgcgacggcaagctggcgaagccccgccaacttcacaacactcattggggcttggtgtgcccggccgagacacccgaaggccaggcttgtggtctcgtcaagaacctatcactgatgtgttacgtcagtgtgggcacgcctgcggatccaatcgtagagttcatgattgcccggggcatggaagtgctcgaggaatacgagccactccggtaccccaacgccaccaaggtgttcgtcaacggtacttgggtaggtgttcatcaggacccaaagcacctcgtcacactggtccaggggctgcggaggaagaacgttatctcgtttgaggtttcgctcgttagagatatccgcgaccgcgagttcaagatcttctcagacgcgggtcgcgtcatgaggcctctgttcacggtagagcaagagccgga---cggcgagagcggcgccgagatgggcgcgctgatcctcaacaaggagcacattgcgcggctgaagttggacacagagatgggcagataccatccggactactggggctggcaaggcctgttaaagtcgggcgccattgagtaccttgacgctgaggaggaggagacggtgatgatctccatgagcccccaggatctggactccttccgtgcccgcaagat---gggcaagttcgag---caggacaactcggggcaggg---caataacaggatcaagacgaaaccgaatccgacaactcacatgtatacacattgcgagatccatcccagcatgttgctcggcatctgcgctagcatcatcccgttcccggaccacaaccagacgcgtc----------ctgg-aag----c----tt-tt-tttt-------------g--------ggcccctgaa----c----taccc--cac----a-cac---ggg-------ga--c-ga-ccc----tcattt-ccac-------------aactc--c------cga-c---------------------------------------------gat-ggg---------aaaca-cgacg---atggt-gcg-aag----------gaaca--tgat-gctgactgc----tcttc---ctac--tccaggtccacctccagaccggccagtgcgtaagttg-----g---------------------accgaa-t----cgaa---c---------atga-cg-----ac---c-------ga--------------t-cgat------caccagc----gc--a---g---gtt---aactgacac-ggagct----------ctccagggtaaccaaatcggtgccgctttctggtatgtccatgcccaa---------------gcagag----caaacg------------c-tc-gt--------gg-tt--ga-tg-----------gcaa--tc-g--ag-actaactt-gttcttcaggcagaccatctctggcgagcacggcctcgacagcaatggcgtgtatgtg----gcca-tggac---agcc--tccga--------c-cga--taac---c------cc-------ccgctcaccg------cttcgataggtacaacggcacgtctgagctccagctcgagcgcatgaacgtctacttcaacgaggtcagtc-gggat--aagcacct-------------------------cctatacagccaagtgaagg------------------------------catgctgacagt----a-t--------------------tatacaggcttccggtaacaagtatgttccccgtgccgtcctcgtcgacttggagcccggcaccatggatgccgtccgtgccggccccttcggccagctcttccgcccggacaacttattacagagttgcaa--aactccc-taaaccattgtgaacgttacc------taaaccgttgcttcggcgggc--ggccccggggtt--ctccc------------------cg-ggcg------------------------------cccctggg-ccc-ca-t-------------c-----------gc-gggcgcccgccggaggtcacca----aactc-----t-tgat-aattt--atggcctctctgagtcttc--tgtactgaa-taagtcaaaactttcaacaacggatctcttggttctggcatcgatgaagaacgcagcgaaatgcgataagtaatgtgaattgcagaattcagtgaatcatcgaatctttgaacgcacattgcgcccgccag---tattctggcgggcatgcctgttcgagcgtcatttcaa-ccatcaag-------------------------cccccggcttgtgttgggga--cctgcggct--------gc-cgcaggccctgaaaagcagtggcgggctcgct--gtcacaccgagcgtagtagc-----atac-atctcgctctg-ggcgtgctgcggg--ttccggccgtt--aaacca--ccttcata--------------acccaaggttgacctcggatcaggtaggaagacccgctgaacttaagcatatcaataagcggaggaaaagaaaccaacagggattgccctagtaacggcg-agtgaagcggcaacagctcaaatttgaaatctggcttc-------ggcccgagttgtaatttgcagaggaagctttaggcgcggcaccttctgagtcccctggaacggggcgccatagagggtgagagccccgtatagttggatgcctagcctgtgtaaagctccttcgacgagtcgagtagtttgggaatgctgctcaaaatgggaggtaaatttcttctaaagctaaataccggccagagaccgatagcgcacaagtagagtgatcgaaagatgaaaagcactttgaaaagagggttaaatagcacgtgaaattgttgaaagggaagcgcttgtgaccagacttgcgccgggcagatcatccggtgttc-tcaccggtgcactctgcccggctcaggccagcatcggttc-tcgcggggggataaaggcatcgggaacgtggctcct--ccgggagtgttatagcccgttgcgtaatgccctc-gcggggaccgaggttcgcgcatctgcaaggat
CBS_108_83_Chaetomium_globosporum_T           ??????????????????????????????????????????????????????????????????????????????????????????????????????????????????????????????????????????????????????????????????????????????????????????????????????????????????????????????????????????????????????????????????????????????????????????????????????????????????????????????????????????ctcgtcacactggtccaggggctgcggaggaagaacgtcatctcgtttgaggtttcgctcgttagagatatccgcgaccgcgagttcaagatcttctcagacgcgggtcgcgtcatgaggcctctgttcacggtagagcaagagccgga---cggcgagagcggcgccgagatgggcgcgctgatcctcaacaaggagcacattgcgcggctgaagttggacacagagatgggcagataccatccggactactggggctggcaaggcctgttaaagtcgggcgccattgagtaccttgacgctgaggaggaggagacggtgatgatctccatgagcccccaggatctggactcgttccgtgcccgcaagat---gggcaagttcgag---caggacaactcggggcaggg---caataacaggatcaagacaaaaccgaatccgacaactcacatgtatacacattgcgagatccatcccagcatgttgctcggcatctgcgctagcatcatcccgttcccggaccacaaccagacgcgtc----------ctgg-aag----c----tt-tt-tttt-------------g--------ggcccctgaa----c----taccc--cac----a-cat---ggg-------ga--c-ga-ccc----tcattt-ccac-------------gactc--c------cga-t---------------------------------------------gat-ggc---------aaaca-cgacg---atgat-gcg-aag----------gaaca--tgat-gctgactgc----tcttc---ctac--tccaggtccacctccagaccggccagtgcgtaagttg-----g---------------------accgaa-t----cgaa---c---------atga-cg-----ac---c-------ga--------------t-cgat------caccagtgcaggc--a---g---gtt---aactgacac-ggagct----------ctctagggtaaccaaatcggtgccgctttctggtatgtccatggccaa---------------gcagag----caaacg------------c-tc-gt--------gg-tt--ga-tg-----------gcaa--tc-g--ag-actaactt-cttcttcaggcagaccatctctggcgagcacggcctcgacagcaatggcgtgtatgtg----gcca-tagac---cgtc--tccga--------c-cga--tgac---c------cc-------ccgctcaccg------cttcgataggtacaacggcacctctgagctccagctcgagcgcatgaacgtctacttcaacgaggtcagtc-gggag--aaacaccc-------------------------cctatacagccaagtgaaag------------------------------cgtgctgacagt----a-t--------------------tatacaggcctccggtaacaagtatgttccccgtgccgtcctcgtcgacttggagcccggcaccatggatgccgtccgtgccggccccttcggccagctcttccgcccggacaacttattacagagttgcaa--aactccc-taaaccattgtgaacgctacc------taaaccgttgcttcggcgggc--ggccccggggtt--ctccc------------------cg-ggcg------------------------------cccctggg-ccc-ca-t-------------c-----------gc-gggcgcccgccggaggtcacca----aactc-----t-tgat-aattt--atggcctctctgagtcttc--tgtactgaa-taagtcaaaactttcaacaacggatctcttggttctggcatcgatgaagaacgcagcgaaatgcgataagtaatgtgaattgcagaattcagtgaatcatcgaatctttgaacgcacattgcgcccgccag---tattctggcgggcatgcctgttcgagcgtcatttcaa-ccatcaag-------------------------cccccggcttgtgttgggga--cctgcggct--------gc-cgcaggccccgaaaagcagtggcgggctcgct--gtcacaccgagcgtagtagc-----atac-atctcgctctg-ggcgtgctgcggg--ttccggccgtt--aaacca--ccttcata--------------acccaaggttgacctcggatcaggtaggaagacccgctgaacttaagcatatcaataagcggaggaaaagaaaccaacagggattgccctagtaacggcg-agtgaagcggcaacagctcaaatttgaaatctggcttc-------ggcccgagttgtaatttgcagaggaagctttaggcgcggcaccttctgagtcccctggaacggggcgccatagagggtgagagccccgtatagttggatgcctagcctgtgtaaagctccttcgacgagtcgagtagtttgggaatgctgctcaaaatgggaggtaaatttcttctaaagctaaataccggccagagaccgatagcgcacaagtagagtgatcgaaagatgaaaagcactttgaaaagagggttaaatagcacgtgaaattgttgaaagggaagcgcttgtgaccagacttgcgccgggcagatcatccggtgttc-tcaccggtgcactctgcccggctcaggccagcatcggttc-tcgcggggggataaaggcatcgggaacgtggctcct--ccgggagtgttatagcccgttgcgtaatgccctc-gcggggaccgaggttcgcgcatctgcaaggat
CBS_163_62_Chaetomium_nozdrenkoae_T           tacacttttgcttccaccctttcccatttgcggcgcaccaacacgcccatcgggcgcgacggcaagctggcgaagccccgccaacttcacaacactcattggggcttggtgtgcccggccgagacacccgaaggccaggcttgtggtctcgtcaagaacctatcactgatgtgttacgtcagtgtgggcacgcctgcggatccaatcgtagagttcatgattgcccggggcatggaagtgctcgaggaatacgagccactccggtacccaaacgctaccaaggtcttcgtcaacggtacttgggtaggtgttcatcaggacccaaagcacctcgtcacactggtccaggggctgcggagaaagaacgtcatctcgtttgaggtttcgctcgttagagatatccgcgaccgcgagttcaagatcttctcagacgcgggtcgcgttatgagacccctcttcacggtagagcaagagccgga---cggcgagagcggcgccgagatgggtgcgctgatcctcaacaaggagcacattgcgcggctgaagttggacacagagatgggcagataccatccggactactggggctggcaaggcctgttaaagtcgggcgccattgagtaccttgacgctgaggaggaggagacggtgatgatctgcatgaccccccaggatctggactcgttccgtgcccgcaagat---gggcaagttcgag---caggacaactcggggcaggg---caacaacaggatcaagacgaaaccgaatccgacaactcacatgtatacacattgcgagatccatcccagcatgctgctcggtatctgcgctagcatcatcccgttcccggaccacaaccagacgcgtc----------ctgg-aag----c----tt-tt-tttt-t-----------g--------ggcccctgaa----c----taccc--cac----a-cat---ggg-------ga--c-ga-ccc----tccttt-ccac-------------gactc--c------cga-c---------------------------------------------gat-ggg---------aaacg-cgacg---atgat-gcg-aag----------gaaca--tgat-gctgactgc----tcttc---ctac--tccaggtccacctccagaccggccagtgcgtaagtta-----t---------------------accgaa-t----cgaa---c---------atga-cg-----ac---c-------ga--------------t-cgat------caccagc----gc--c---g---gtt---aactgacat-ggagct----------ctccagggtaaccaaatcggtgccgctttctggtatgtccatgtccag---------------gcagag----caaacg------------c-tc-gt--------gg-tt--ga-tg-----------gcaa--tc-g--ag-actaactt-tttcttcaggcagaccatctctggcgagcacggcctcgacagcaatggcgtgtatgtg----gcca-tggac---cgtc--tccga--------c-cga--taac---c------cc-------ccgctcaccg------cttcgataggtacaacggcacctctgagctccagctcgagcgcatgaacgtctacttcaacgaggtcagtc-gggat--caacacca-------------------------tttatacagccaagtgaagg------------------------------cgtgctgacagt----a-t--------------------tatacaggcttccggtaacaagtatgttccccgtgccgtcctcgtcgacttggagcccggcaccatggatgccgtccgtgccggccccttcggccagctcttccgcccggacaacttattacagagttgcaa--aactccc-taaaccattgtgaacgttacc------taaaccgttgcttcggcgggc--ggccccggggtt--ctccc------------------cg-ggcg------------------------------cccctggg-ccc-ca-t-------------c-----------gc-gggcgcccgccggaggtcacca----aactc-----t-tgat-aattt--atggcctctctgagtcttc--tgtactgaa-taagtcaaaactttcaacaacggatctcttggttctggcatcgatgaagaacgcagcgaaatgcgataagtaatgtgaattgcagaattcagtgaatcatcgaatctttgaacgcacattgcgcccgccag---tattctggcgggcatgcctgttcgagcgtcatttcaa-ccatcaag-------------------------cccccggcttgtgttgggga--cctgcggct--------gc-cgcaggccctgaaaagcagtggcgggctcgct--gtcacaccgagcgtagtagc-----atac-atctcgctctg-ggcgtgctgcggg--ttccggccgta--aaacca--ccttcata--------------acccaaggttgacctcggatcaggtaggaagacccgctgaacttaagcatatcaataagcggaggaaaagaaaccaacagggattgccctagtaacggcg-agtgaagcggcaacagctcaaatttgaaatctggcttc-------ggcccgagttgtaatttgcagaggaagctttaggcgcggcaccttctgagtcccctggaacggggcgccatagagggtgagagccccgtatagttggatgcctagcctgtgtaaagctccttcgacgagtcgagtagtttgggaatgctgctcaaaatgggaggtaaatttcttctaaagctaaataccggccagagaccgatagcgcacaagtagagtgatcgaaagatgaaaagcactttgaaaagagggttaaatagcacgtgaaattgttgaaagggaagcgcttgtgaccagacttgcgccgggcagatcatccggtgttc-tcaccggtgcactctgcccggctcaggccagcatcggttc-tcgcggggggataaaggcatcgggaacgtggctcct--ccgggagtgttatagcccgttgcgtaatgccctc-gcggggaccgaggttcgcgcatctgcaaggat
CBS_315_74_Chaetomium_madrasense_T            ??????????????????????????????????????????????????????????????????????????????????????????????????????????????????????????????????????????????????????????????????????????????????????????????????????????????????????????????????????????????????????????????????????????????????????????????????????????????????????????????????????????ctcgtcacactggtccaggggctgcggagaaagaacgtcatctcgttcgaggtttcgctcgttagagacatccgcgaccgcgagttcaagatcttctcagacgcgggccgcgtcatgaggcccctgtacacggtggagcaagagccgaa---cggcgagagcggcgctgagatgggcgcgctgatcatcaacaaggagcacattgcgcggctgaagttggacacggagatgggcagataccatccggactactggggctggcaagggttgttgaagtcgggcgccatcgagtaccttgacgcggaggaggaggagacggtgatgatctgcatgaccccccaggatctcgaccagttccgtgcccgcaaggc---ggggaagttcgag---caggacaactcggggcaggg---taacaacaggattaagacgaagccgaatccgacgactcacatgtatacgcattgtgagatccatcccagcatgctgctcggcatctgcgctagcatcatcccgttcccggaccacaaccagacgcgtc----------ctgg-aag----c----tt-tt-tttt-------------g--------ggcccctgaa----c----taccc--cac----c-cat---ggg-------ga--c-ga-ccc----tcattt-ccac-------------agctt--c------aga-c---------------------------------------------gat-ggc---------aaacg-cgacg---atgat-gca-aag----------gaaca--tgat-gctgactgc----tcttc---ctac--tctaggtccacctccagaccggccagtgcgtaagttg-----g---------------------accgat-t----cgaa---c---------acga-ca-----ac---c-------ga--------------t-cgat------caccagt----gc--a---g---gtt---aactgacat-ggagct----------ctccagggtaaccaaatcggtgccgctttctggt------atgatcaa---------------gcaaag----caaacg------------c-cc-gt--------gg-tt--ga-tg-----------gaaa--tc-g--ag-actaactt-gtccttcaggcagaccatctctggcgagcacggcctcgacggcaatggcgtgtatgtg----gcta-tggac---aatg--cccga--------c-cga--taaa---c------cc-------ccgctcaccg------cttcgataggtacaacggcacctctgagctccagctcgagcgcatgaacgtctacttcaacgaggtcagtc-gagat--gaatacc--------------------------tttatatatctaagggaaag------------------------------cgtgctgatagt----a-t--------------------catacaggcttccggtaacaagtatgttccccgtgccgtcctcgtcgacttggagcccggcaccatggatgccgtccgtgccggccccttcggccagctcttccgcccggacaacttattacagagttgcaa--aactccc-taaaccattgtgaacgttacc------taaaccgttgcttcggcgggc--ggccccggggtc--atccc------------------cg-ggcg------------------------------cccctggg-ccc-ca-t-------------c-----------gc-gggcgcccgccggaggtcacca----aactc-----t-tgat-aattt--atggcctctctgagtcttc--tgtactgaa-taagtcaaaactttcaacaacggatctcttggttctggcatcgatgaagaacgcagcgaaatgcgataagtaatgtgaattgcagaattcagtgaatcatcgaatctttgaacgcacattgcgcccgccag---tattctggcgggcatgcctgttcgagcgtcatttcaa-ccatcaag-------------------------cccccggcttgtgttgggga--cctgcggct--------gc-cgcaggccctgaaaagcagtggcgggctcgct--gtcacaccgagcgtagtagc-----atac-atctcgctctg-ggcgtgctgcggg--ttccggccgtt--aaacca--ccttcata--------------acccaaggttgacctcggatcaggtaggaagacccgctgaacttaagcatatcaataagcggaggaaaagaaaccaacagggattgccctagtaacggcg-agtgaagcggcaacagctcaaatttgaaatctggcttc-------ggcccgagttgtaatttgcagaggaagctttaggcgcggcaccttctgagtcccctggaacggggcgccatagagggtgagagccccgtatagttggatgcctagcctgtgtaaagctccttcgacgagtcgagtagtttgggaatgctgctcaaaatgggaggtaaatttcttctaaagctaaataccggccagagaccgatagcgcacaagtagagtgatcgaaagatgaaaagcactttgaaaagagggttaaatagcacgtgaaattgttgaaagggaagcgcttgtgaccagacttgcgccgggcagatcatccggtgttc-tcaccggtgcactctgcccggctcaggccagcatcggttc-tcgcggggggataaaggcatcgggaacgtggctcct--ccgggagtgttatagcccgttgcgtaatgccctc-gcggggaccgaggttcgcgcatctgcaaggat
CBS_126660_Chaetomium_interruptum_T           tacacttttgcctcgacgctttcgcatttgcggcgcaccaacacgcccatcgggcgcgacggcaagctcgcaaagccccgccagcttcacaacacccattggggcctggtgtgcccggccgagacgcccgaaggccaggcttgcggtctcgtcaagaacctatcgctgatgtgttacgtcagtgtgggcacgcccgcggatccaatcgtagaatttatgattgcccgaggcatggaagtgctcgaggagtacgagccacttcggtacccaaacgccaccaaggtgtttgtcaacggtacttgggtaggtgttcatcaggacccaaagcacctcgtcacactagtgcaggggctgcggagaaagaacgtcatctcgtttgaggtctcgctcgttagagacatccgcgaccgcgagttcaagatcttctcagacgcgggtcgcgtcatgaggcccctgtacacggtggagcaagagccaaa---cggcgagagcggtgctgagatgggcgccctgattatcaacaaggagcacattgcacggctgaagttggatacagagatgggcaaataccatccggactactggggctggcaaggtctgttgaagtcgggcgccatcgagtatcttgacgctgaggaggaggagacggtgatgatctgcatgacccctcaggacctcgaccagttccgtgcccgcaagat---ggggaagttcgag---caggacaactcggggcaggg---gaataacaggatcaagacgaagccgaatccgacgactcacatgtacacgcattgtgagattcatcccagcatgctgctcggtatctgcgctagcatcatcccgttcccggaccacaaccagacgcgtc----------ctgg-aag----c-------tt-tttt-------------g--------ggcccctgat----c----taccc--cac----a-cat---ggg-------ga--c-ga-ccc----tcatttccccc-------------agctc--c------cga-c---------c-----------------------------------gat-ggc---------aaacg-cgacg---atgatggca-aag----------aaaca--tgat-actgactgc----ttttc---ctac--tctaggtccaccttcagaccggccagtgcgtaagttg-----g---------------------accgat-t----cgaa---c---------ctga-cg-----ac---c-------ga--------------t-cgat------caccagt----gc--a---g---gtt---aactgacat-ggagct----------ctccagggcaaccaaatcggtgccgctttctggt------atgttcaa---------------gcaaag----caaacg------------c-tc-gt--------gg-tt--ga-tg-----------gcaa--cc-g--ag-actaactt-ctttttcaggcagactatctctggcgagcacggcctcgacagcaatggcgtgtatgtg----gccg-tggac---agtc--cccaacc----gcc-cga--taac---c------cc-------ccgctcaccg------cttcgataggtacaacggcacctctgagctccagctcgagcgcatgaacgtctacttcaacgaggtcagtc-gggtt--taacacctttc----------------------tttacacaggcaagggaagg------------------------------cgtgctgacggt----a-t--------------------tatacaggcttccggtaacaagtatgttccccgtgccgtcctcgtcgacttggagcccggcaccatggatgccgtccgcgccggccccttcggccagctcttccgcccggacaacttattacagagttgcaa--aactccc-taaaccattgtgaacgttacc------taaaccgttgcttcggcgggc--ggccccggggtt--atccc------------------cg-ggcg------------------------------cccctggg-ccc-ca-c-------------c-----------gc-gggcgcccgccggaggtcacca----aactc-----t-tgat-aattt--atggcctctctgagtcttc--tgtactgaa-taagtcaaaactttcaacaacggatctcttggttctggcatcgatgaagaacgcagcgaaatgcgataagtaatgtgaattgcagaattcagtgaatcatcgaatctttgaacgcacattgcgcccgccag---tattctggcgggcatgcctgttcgagcgtcatttcaa-ccatcaag-------------------------cccccggcttgtgttgggga--cctgcggct--------gc-cgcaggccctgaaaagcagtggcgggctcgct--gtcacaccgagcgtagtagc-----atac-atctcgctctg-ggcgtgctgcggg--ttccggccgtt--aaacca--ccttcata--------------acccaaggttgacctcggatcaggtaggaagacccgctgaacttaagcatatcaataagcggaggaaaagaaaccaacagggattgccctagtaacggcg-agtgaagcggcaacagctcaaatttgaaatctggcttc-------ggcccgagttgtaatttgcagaggaagctttaggcgcggcaccttctgagtcccctggaacggggcgccatagagggtgagagccccgtatagttggatgcctagcctgtgtaaagctccttcgacgagtcgagtagtttgggaatgctgctcaaaatgggaggtaaatttcttctaaagctaaataccggccagagaccgatagcgcacaagtagagtgatcgaaagatgaaaagcactttgaaaagagggttaaatagcacgtgaaattgttgaaagggaagcgcttgtgaccagacttgcgccgggcagatcatccggtgttc-tcaccggtgcactccgcccggctcaggccagcatcggttc-tcgcggggggataaaggcatcgggaacgtggctcct--ccgggagtgttatagcccgttgcgtaatgccctc-gcggggaccgaggttcgcgcatctgcaaggat
CBS_139034_Chaetomium_fimeti_eT               tacacttttgcctcgacactttcacatttgcggcgcaccaacacgcctattgggcgcgacggcaagcttgcaaagccccgccagcttcacaacacccattggggtttggtgtgcccggctgagacacccgaaggccaggcttgcggtctcgtcaagaacttgtcactgatgtgttacgtcagtgtgggcacgcccgcggatccaatcgtggaatttatgattgcccggggcatggaagtgctcgaggagtatgagccactccggtaccccaacgccaccaaggtctttgtcaacggtacttgggtaggtgttcatcaggatccaaagcacctcgtcacactggtccaggggctgcggagaaagaacgtcatctcgttcgaggtttcgctcgtccgggacattcgtgaccgcgagttcaagatcttctcagacgcgggtcgcgtcatgaggccgctatacacggtggagcaagagcacaa---cggcgacaacggcgtcgagatgggcgcgctgatcctcaacaaggagcacattgcgcgactgaagttggacacagagatgggcagataccatccggactactggggctggcaaggcctgttgaagtcgggcgccatcgagtaccttgacgccgaggaggaggagacggtgatgatctgcatgacaccccaggatctcgaccagttccgtgcccgcaagaa---ggggaggttcgag---caggacaactccgggcaggg---gaataacaggattaagacgaagccgaatccgacgactcacatgtacacgcattgtgagatccatcccagcatgcttctcggcatctgcgctagcatcatcccgttcccggatcacaaccagtcgcgtc----------ctgg-gag----c----tt-tt-tttt-------------g--------ggcccctgat----c----taccc--cac----a-catg--ggg-------ga--c-gg-acc----tcattt-caac-------------agctc--c------cga-c---------c-----------------------------------gag-ggcaaacgcggcaaacg-cgacg---acggt-gca-aag----------aaaca--tgat-gctaactgc----ctttc---cttc--tctaggtccacctccagaccggccagtgcgtaagttg-----g---------------------accgat-t----cgaa---c---------atta-cg-----cc---c-------ga--------------t-cgat------caccagt----gc--g---g---gtt---aactgacat-ggggct----------ctccagggtaaccaaatcggtgccgccttctggt------atgtttaa---------------gcaaag----caaacg------------c-tc-at--------gg-tt--ga-gg-----------gcaa--tc-g--ag-actaactt-cttctccaggcagaccatctctggcgagcacggcctcgacagcaatggcatgtacgta----gccg-tggac---agtc--cccga--------c-cga--taaa---c-----tcc-------ccgctcaccg------cttcgatagttacaacggcacctccgagctccagctcgagcgcatgaacgtctacttcaacgaggtcagtc-gggtt--aaacacg---------------------------tcatacaaccaagggaggg------------------------------cgtgctgacagt----a-t--------------------cgtacaggcttctggtaacaagtatgttccccgtgccgtcctcgtcgacttggagcccggcaccatggatgccgtccgtgccggccccttcggccagctcttccgcccggacaacttattacagagttgcaa--aactccc--aaaccattgtgaacgttacc------taaaccgttgcttcggcgggc--ggccccggggtttaccccc------------------cg-ggcg------------------------------cccctggg-ccc-ca-c-------------c-----------gc-gggcgcccgccggaggtcacca----aactc-----t-tgat-aattt--atggcctctctgagtcttc--tgtactgaa-taagtcaaaactttcaacaacggatctcttggttctggcatcgatgaagaacgcagcgaaatgcgataagtaatgtgaattgcagaattcagtgaatcatcgaatctttgaacgcacattgcgcccgccag---tattctggcgggcatgcctgttcgagcgtcatttcaa-ccatcaag-------------------------cccccggcttgtgttgggga--cctgcggct--------gc-cgcaggccctgaaaagcagtggcgggctcgct--gtcacaccgagcgtagtagc-----atac-atctcgctctg-ggcgtgctgcggg--ttccggccgtt--aaacca--ccttt-ta--------------acccaaggttgacctcggatcaggtaggaagacccgctgaacttaagcatatcaataagcggaggaaaagaaaccaacagggattgcctcagtaacggcg-agtgaagcggcaacagctcaaatttgaaatctggcctc-------ggcccgagttgtaatttgcagaggaagctttaggcgcggcaccttctgagtcccctggaacggggcgccatagagggtgagagccccgtatagttggatgcctagcctgtgtaaagctccttcgacgagtcgagtagtttgggaatgctgctcaaaatgggaggtaaatttcttctaaagctaaataccggccagagaccgatagcgcacaagtagagtgatcgaaagatgaaaagcactttgaaaagagggttaaatagcacgtgaaattgttgaaagggaagcgcttgtgaccagacttgcgccgggcagatcatccggtgttc-tcaccggtgcactctgcccggctcaggccagcatcggttc-tcgcggggggataaaggcgtcgggaacgtagctcct--ccgggagtgttatagcccgtcgcgtaatgccctc-gcggggaccgaggttcgcgcatctgcaaggat
CBS_370_66_Chaetomium_subfimeti_T             tacacttttgcctcgacactttcacatttgcggcgcaccaacacgcctattgggcgcgacggcaagcttgcaaagccccgccagcttcacaacacccattggggattggtgtgcccggccgagacacccgaaggccaggcttgcggtctcgtcaaaaacttgtcgctgatgtgttacgtcagtgtgggcacgcccgcggatccaatcgtggagttcatgattgcccggggtatggaagtgctggaggagtacgagccactgcggtacccaaacgccaccaaggtcttcgtcaacggtacttgggtaggtgttcatcaggacccaaagcacctcgtcacactggtccaggggctgcggagaaagaacgtcatctcgtttgaggtttcgctcgttagggacatccgtgaccgcgagttcaagatcttctcagacgcgggtcgcgtcatgaggcccctatacacggtcgagcaagagccaaa---cggcgacaacggcgttgagatgggcgcgctgatcatcagcaaggagcacattggacgactgaagttggacacagagatgggcagataccatccggactactggggctggcaaggcctgttgaagtcgggcgccatcgagtaccttgacgccgaggaggaggagactgtgatgatctgcatgacgccccaggatctcgaccagttccgtgcccgcaagaa---ggggaggttcgag---caggacaactccgggcaggg---gaataacaggattaagacgaagccgaatccgacgactcacatgtacacgcattgtgagatccatcccagcatgctgctcggcatctgcgctagcatcatcccgttcccggatcacaaccagacgcgtc----------ctgg-gag----c----tt-tt-tttt----------------------ggcccctgag----t----taccc--cac----a-catg--ggg-------ga--c-ga-ccc----tcattt-ccac-------------agctc--c------cga-c---------t-----------------------------------gag-ggcaaacgcggcaaacg-cgacg---atgat-gca-cag----------aaaca--tgat-gctgactgc----ttttc---ctac--tccaggtccacctccagaccggccagtgcgtaagttg-----g---------------------accgat-t----cgaa---c---------atga-cg-----ac---c-------ga--------------c-cgat------caccagt----gc--g---g---gtt---aactgacat-ggagct----------ctccagggtaaccaaatcggtgccgccttctggt------atgtttaa---------------gcaaac----aaaacg------------c-tc-at--------gg-tt--ga-gg-----------gcaa--tc-g--ag-actaactt-cttctccaggcagaccatctctggcgagcacggcctcgacagcaatggcgtgtatgtg----gcca-tggac---agtc--cccga--------c-cga--taac---c-----ccc-------ccgctcaccg------cttcgatagttacaacggcacctctgagctccagctcgagcgcatgaacgtctacttcaacgaggtcagtc-gggtt--aaacacc---------------------------ttatacagccaagggaagg------------------------------cgtgctgacagt----a-t--------------------catacaggcttccggtaacaagtatgttccccgtgccgtcctcgtcgacttggagcccggcaccatggatgccgtccgtgccggccccttcggccagctcttccgcccggacaacttattacagagttgcaa--aactccc--aaaccattgtgaacgttacc------taaaccgttgcttcggcgggc--ggccccggggtttaccccc------------------cg-ggcg------------------------------cccctggg-ccc-ca-c-------------c-----------gc-gggcgcccgccggaggtcacca----aactc-----t-tgat-aattt--atggcctctctgagtcttc--tgtactgaa-taagtcaaaactttcaacaacggatctcttggttctggcatcgatgaagaacgcagcgaaatgcgataagtaatgtgaattgcagaattcagtgaatcatcgaatctttgaacgcacattgcgcccgccag---tattctggcgggcatgcctgttcgagcgtcatttcaa-ccatcaag-------------------------cccccggcttgtgttgggga--cctgcggct--------gc-cgcaggccctgaaaagcagtggcgggctcgct--gtcacaccgagcgtagtagc-----atac-atctcgctctg-ggcgtgctgcggg--ttccggccgtt--aaacca--cctta-ta--------------acccaaggttgacctcggatcaggtaggaagacccgctgaacttaagcatatcaataagcggaggaaaagaaaccaacagggattgccccagtaacggcg-agtgaagcggcaacagctcaaatttgaaatctggcctc-------ggcccgagttgtaatttgcagaggaagctttaggcgcggcaccttctgagtcccctggaacggggcgccatagagggtgagagccccgtatagttggatgcctagcctgtgtaaagctccttcgacgagtcgagtagtttgggaatgctgctcaaaatgggaggtaaatttcttctaaagctaaataccggccagagaccgatagcgcacaagtagagtgatcgaaagatgaaaagcactttgaaaagagggttaaatagcacgtgaaattgttgaaagggaagcgcttgtgaccagacttgcgccgggcggatcatccggtgttc-tcaccggtgcactccgcccggctcaggccagcatcggttc-tcgcggggggataaaggcgtcgggaacgtagctcct--ccgggagtgttatagcccgtcgcgtaatgccctc-gcggggaccgaggttcgcgcatctgcaaggat
CBS_418_80A_Chaetomium_olivaceum              ??????????????????????????????????????????????????????????????????????????????????????????????????????????????????????????????????????????????????????????????????????????????????????????????????????????????????????????????????????????????????????????????????????????????????????????????????????????????????????????????????????????ctcgtcacactggtccaggggctgcggagaaagaacgtcatctcgtttgaggtgtcgctcgttagagatatccgcgaccgtgagttcaagatcttttcagatgcgggtcgtgtcatgagaccgcttttcacggtggagcaagaaccaaa---cggggagagcggcgcggagatgggcgccctgatcctcaacaaggaacatattgcgaagctgaagttggacactgagttgggcaaataccatccggactactggggctggcaaggcctgttgaagtcgggcgctattgaatatctcgacgctgaggaagaggagacggtgatgatctgcatgacgccccaggatctcgaccagttccgtgcccgcaagca---gggaagattcgag---caggacaactcggggttggg---caataaccgaatcaagacgaagccgaacccgacgactcacatgtacacgcattgcgagatccatcccagcatgctcctcggcatctgcgcgagcatcatcccctttcctgaccacaaccagacgcgtc----------tggg-aag----c----tt-tt-tttt-------------g--------ggcccctgaa----t----taccc--cac----c-cat---tgg-------ga--c-aa-ccc----tcattt--cac-------------agctc--c------cga-g---------c-----------------------------------gat-ggc----------aacg-cgacg---atgat-gcg-aag----------aatca--tgat-gctgactgc----ttttc---gtgc--tataggtccacctccagaccggccagtgcgtaagttg-----g---------------------accgac-t----cgaa---t---------atta-tg-----at---c-------ga--------------t-cggc------cg----g----gc--g---g---gat---aactgacag-cgagct----------ctctagggtaaccaaatcggtgccgctttctggt------atgtccaac--------------ccaaaa----caaaca------------c-tc-gt--------gg-tt--ga-tg-----------gtaa--tc-a--ag-actgactt-ct-ttccaggcagaccatctctggcgagcacggcctcgacagcaatggcgtgtatgtg----gccg-tggac---agtc--cccaa--------c-cta--taaa---t------cc-------ccgctcaccg------cttcgataggtacaacggcacctctgagcaacagctcgagcgcatgaacgtctacttcaacgaggtcagta--ggcc--aaacgcc--------------------------attacacaattcaatgaaggt-----------------------------tgtactcacagt----g-t--------------------tatacaggcttccggcaacaagtatgttccccgtgccgtcctcgtcgacttggagcccggcaccatggatgccgtccgtgccggccccttcggccagcttttccgcccggacaacttattacagagttgcaa--aactccc-taaaccattgtgaacgttacc------taaaccgttgcttcggcgggc--ggccccggggtttaccccc------------------cg-ggcg------------------------------cccctggg-ccc-ca-c-------------c-----------gc-gggcgcccgccggaggtcacca----aactc-----t-tgat-aattt--atggcctctctgagtcttc--tgtactgaa-taagtcaaaactttcaacaacggatctcttggttctggcatcgatgaagaacgcagcgaaatgcgataagtaatgtgaattgcagaattcagtgaatcatcgaatctttgaacgcacattgcgcccgccag---tattctggcgggcatgcctgttcgagcgtcatttcaa-ccatcaag------------------------cccccgggcttgtgttgggga--cctgcggct--------gc-cgcaggccctgaaaagcagtggcgggctcgct--gtcacaccgagcgtagtagc-----atat-atctcgctctg-ggcgtgctgcggg--ttccggccgtt--aaacca--ccttt-ta--------------acccaaggttgacctcggatcaggtaggaagacccgctgaacttaagcatatcaataagcggaggaaaagaaaccaacagggattgccctagtaacggcg-agtgaagcggcaacagctcaaatttgaaatctggcttc-------ggcccgagttgtaatttgcagaggaagctttaggcgcggcaccttctgagtcccctggaacggggcgccatagagggtgagagccccgtatagttggatgcctagcctgtgtaaagctccttcgacgagtcgagtagtttgggaatgctgctcaaaatgggaggtaaatttcttctaaagctaaataccggccagagaccgatagcgcacaagtagagtgatcgaaagatgaaaagcactttgaaaagagggttaaatagcacgtgaaattgttgaaagggaagcgcttgtgaccagacttgcgccgggcagatcatccggtgttc-tcaccggtgcactctgcccggctcaggccagcatcggttc-tcgcggggggataaaggccctgggaacgtagctcct--ccgggagtgttatagcccggggcgtaatgccttc-gcggggaccgaggttcgcgcatctgcaaggat
MUCL_18694_Chaetomium_subglobosum             ??????????????????????????????????????????????????????????????????????????????????????????????????????????????????????????????????????????????????????????????????????????????????????????????????????????????????????????????????????????????????????????????????????????????????????????????????????????????????????????????????????????ctcgtcacactggtccaggggctgcggagaaagaacgtcatctcgttcgaggtgtcgctcgttagagatatccgcgaccgtgagttcaagatcttttcagatgcgggtcgtgtcatgagaccgcttttcacagtggagcaagaaccgaa---cggggagagcggcgcggagatgggcgccctgatcctcaacaaggagcatattgggaagctgaagttggacactgagttgggcaaatatcatccggactactggggctggcaaggcctgttgaagtcgggcgctattgaatatctcgacgccgaggaagaggagacggtgatgatctgcatgaccccgcaggatctcgaccagttccgtgcccgcaagca---gggaagatttgag---caggacaactcggggttggg---caataaccgaatcaagacgaagccgaacccgacaactcacatgtacacgcattgcgagatccatcccagcatgctcctcggcatctgcgcgagcatcatccccttccctgaccacaaccagacgcgtc---------ttggg-aag----c----tt-tt-tttt----------gggg--------ggcccctgaa----t----taccc--cac----c-cat---ggg-------ga--c-aa-ccc---gtcattt-ccac-------------agctc--c------cga-g---------c-----------------------------------gat-agc----------aacg-cgacg---atgat-gcg-aat----------aatca--tgat-gctgactgc----ttttc---gtgc--tataggtccacctccagaccggccagtgcgtaagtta-----g---------------------accgac-t----cgaa---t---------atta-cg-----at---c-------ga--------------t-cggc------cg----g----gc--g---g---gat---aactgacag-cgagct----------ctctagggtaaccaaatcggtgccgctttctggt------atgtccaac--------------ccaaag----caaaca------------c-tc-gt--------gg-tt--ga-tg-----------gcaa--tc-g--gg-actaactt-ct-ttccaggcagaccatctctggcgagcacggcctcgacagcaatggcgtgtatgtg----gccg-tggac---agtc--cccaa--------c-cga--taaa---t------cc-------ccgctcaccg------cttcgataggtacaacggcacctctgagcaacagctcgagcgcatgaacgtctacttcaacgaggtcagta-gggtc--aaacacc--------------------------attacacaatcaaatgaagg------------------------------tgtgctcacagc----a-t--------------------tatacaggcttccggcaacaagtatgttccccgtgccgtcctcgtcgacttggagcccggcaccatggatgccgttcgtgccggccccttcggccagctcttccgcccggacaacttattacagagttgcaa--aactccc-taaaccattgtgaacgttacc------taaaccgttgcttcggcgggc--ggccccggggtttaccccc------------------cg-ggcg------------------------------cccctggg-ccc-ca-c-------------c-----------gc-gggcgcccgccggaggtcacca----aactc-----t-tgat-aattt--atggcctctctgagtcttc--tgtactgaa-taagtcaaaactttcaacaacggatctcttggttctggcatcgatgaagaacgcagcgaaatgcgataagtaatgtgaattgcagaattcagtgaatcatcgaatctttgaacgcacattgcgcccgccag---tattctggcgggcatgcctgttcgagcgtcatttcaa-ccatcaag------------------------cccccgggcttgtgttgggga--cctgcggct--------gc-cgcaggccctgaaaagcagtggcgggctcgct--gtcacaccgagcgtagtagc-----atac-atctcgctccg-ggcgtgctgcggg--ttccggccgtt--aaacca--ccttt-ta--------------acccaaggttgacctcggatcaggtaggaagacccgctgaacttaagcatatcaataagcggaggaaaagaaaccaacagggattgccctagtaacggcg-agtgaagcggcaacagctcaaatttgaaatctggcttc-------ggcccgagttgtaatttgcagaggaagctttaggcgcggcaccttctgagtcccctggaacggggcgccatagagggtgagagccccgtatagttggatgcctagcctgtgtaaagctccttcgacgagtcgagtagtttgggaatgctgctcaaaatgggaggtaaatttcttctaaagctaaataccggccagagaccgatagcgcacaagtagagtgatcgaaagatgaaaagcactttgaaaagagggttaaatagcacgtgaaattgttgaaagggaagcgcttgtgaccagacttgcgccgggcagatcatccggtgttc-tcaccggtgcactctgcccggctcaggccagcatcggttc-tcgcggggggataaaggtcctgggaacgtagctcct--ccgggagtgttatagcccggggcgtaatgccctc-gcggggaccgaggttcgcgcatctgcaaggat
CBS_126775_Chaetomium_undulatulum_T           tacacttttgcctcgacgctttcacatttgaggcgcactaacacgcccatcgggcgcgacggaaaacttgcaaagccgcgccagcttcacaacactcattggggcttggtgtgcccggccgagacacccgaaggccaggcttgtggtctggtcaaaaacttatcgctgatgtgttacgtcagtgtgggcacgcccgccgatcccatcgtcgagttcatgattgcccgaggcatggaagtgctcgaggagtacgagccactccgataccccaacgccaccaaggtgttcgtcaacggtacctgggtgggtgttcatcaagacccgaagcacctcgtcacactggtccaggggctgcggagaaagaacgtcatctcgttcgaggtgtcgctcgttagagatatccgcgaccgtgagttcaagatcttttcagatgcgggtcgtgtcatgagaccgctcttcacagtggagcaagaaccaag---cggagagagcggcgccgagatgggcgccctgatcctcaacaaggagcacattgggaagctgaagttggacactgagttgggcaaataccatccggactactggggctggcaaggcctgttgaagtcgggcgctattgaatatctcgacgctgaggaggaggagacggtgatgatctgcatgacgccccaggatctcgaccagttccgtgcccgcaagca---gggaagattcgag---caggacaactcggggttggg---caataaccgaatcaagacgaagccgaacccgacgactcacatgtacacgcattgcgagatccatcccagcatgctcctcggcatctgcgcgagcatcatccccttccctgaccacaaccagacgcgtc---------ttggg-aag----c----ct-tt-tttt-ggggggggggggg--------ggcgccttaa----t----taccc--cac----c-cat---ggg-------ga--c-ga-ccg----ttattt-ccac-------------agctc--c------cga-g---------c-----------------------------------gat-ggc----------aacg-cgacg---atgat-gcg-aaa----------aatca--tgat-gctgactgc----ttttc---gtgc--tataggtccacctccagaccggccagtgcgtaagtta-----g---------------------accgac-t----cgaa---t---------atta-cg-----ac---c-------ga--------------t-cggc------cg----g----gc--g---g---gat---aactgacag-tgagct----------ctctagggtaaccaaatcggtgccgctttctggt------atgtccaac--------------ccaaag----caaaca------------c-tc-gt--------gg-tt--ga-tg-----------gcaa--tc-a--ag-actaactt-ct-tttcaggcagaccatctctggcgagcacggcctcgacagcaatggcgtgtatgtg----gccg-tggac---agtc--cccaa--------c-cga--taaa---t------tc-------ccgctcaccg------cttcgataggtacaacggcacctccgagcaacagctcgagcgcatgaacgtctacttcaacgaggtcagtaggggtc--aaacacc--------------------------attacacaatcaaatgaagg------------------------------tgtactcacagc----a-t--------------------tatacaggcttccggcaacaagtatgttccccgtgccgtcctcgtcgacttggagcccggcaccatggatgccgttcgtgccggccccttcggccagctcttccgcccggacaacttattacagagttgcaa--aactccc-taaaccattgtgaacgttacc------taaaccgttgcttcggcgggc--ggccccggggtttaccccc------------------cg-ggcg------------------------------cccctggg-ccc-ca-c-------------c-----------gc-gggcgcccgccggaggtcacca----aactc-----t-tgat-aattt--atggcctctctgagtcttc--tgtactgaa-taagtcaaaactttcaacaacggatctcttggttctggcatcgatgaagaacgcagcgaaatgcgataagtaatgtgaattgcagaattcagtgaatcatcgaatctttgaacgcacattgcgcccgccag---tattctggcgggcatgcctgttcgagcgtcatttcga-ccatcaag-------------------------ccccgggcttgtgttgggga--cctgcggct--------gc-cgcaggccctgaaaagcagtggcgggctcgct--gtcacaccgagcgtagtagc-----atat-atctcgctctg-ggcgtgctgcggg--ttccggccgtt--aaacca--ccttt-ta--------------acccaaggttgacctcggatcaggtaggaagacccgctgaacttaagcatatcaataagcggaggaaaagaaaccaacagggattgccctagtaacggcg-agtgaagcggcaacagctcaaatttgaaatctggcttc-------ggcccgagttgtaatttgcagaggaagctttaggcgcggcaccttctgagtcccctggaacggggcgccatagagggtgagagccccgtatagttggatgcctagcctgtgtaaagctccttcgacgagtcgagtagtttgggaatgctgctcaaaatgggaggtaaatttcttctaaagctaaataccggccagagaccgatagcgcacaagtagagtgatcgaaagatgaaaagcactttgaaaagagggttaaatagcacgtgaaattgttgaaagggaagcgcttgtgaccagacttgcgccgggcagatcatccggtgttc-tcaccggtgcactctgcccggctcaggccagcatcggttc-tcgcggggggataaaggccccgggaacgtagctcct--ccgggagtgttatagcccggggcgtaatgccctc-gcggggaccgaggttcgcgcatctgcaaggat
CBS_137_58_Chaetomium_angustispirale_T        ??????????????????????????????????????????????????????????????????????????????????????????????????????????????????????????????????????????????????????????????????????????????????????????????????????????????????????????????????????????????????????????????????????????????????????????????????????????????????????????????????????????ctcgtcacactggtccaggggctgcggagaaagaacgtcatctcgttcgaggtgtcgcttgttagagatatccgcgaccgtgagttcaagatcttttcagatgcgggtcgcgtcatgagaccgcttttcacagtggagcaagagccaaa---cggcgagagcggcgccgagatgggcgcgctgatcctcaacaaggagcatattgggaagctgaagttggacaccgagtatggcaaataccacccggactactggggctggcaaggcctattgaagtcgggcgctattgaatatctcgacgctgaggaagaggagacggtgatgatctccatgaccccccaggatctcgaccagttccgcgcccgcaagca---ggggagattcgag---caggacaactcggggttggg---caataaccgcatcaagacgaagccgaacccgacgactcacatgtacacgcattgtgagatccatcccagcatgctcctcggcatctgcgcgagcatcatccccttccctgaccacaaccagacgcgtc---------ttggg-aag----c----tt-tt-tttt-t-----------g--------ggcccctgaa----c----taccc--cac----c-cat---cgg-------ga--c-ga-ccc----tcattt-ccac-------------agctc--c------cga-g---------c-----------------------------------gat-ggc----------aacg-cgacg---acgat-gcg-aag----------aatca--tgat-gctgactgc----ttttt---gtac--gataggtccacctccagaccggccagtgcgtaagtta-----g---------------------accgac-g----cgaa---c---------atta-cg-----ac---t-------ga--------------t-cggc------cg----g----gc--g---g---gat---aactgacat-cgagct----------ctctagggtaaccaaatcggtgccgctttctggt------acgtctaa---------------gcaaag----caaacg------------c-tc-gt--------gg-tt--ga-tg-----------gcaa--tc-g--agaactaactt-ct-ctccaggcagaccatctctggcgagcacggcctcgacagcaatggcgtgtatgtg----gcca-tagac---agtt--cccaa--------c-cga--taat---t------cc-------ccgctcaccg------cttcgataggtacaacggcacctccgagctccagctcgagcgcatgaacgtctacttcaacgaggtcagta-gagtc--aaacacc--------------------------tttacacaaccaaatgaagt------------------------------tgtacttacagt----g-t--------------------tatacaggcttccggcaacaagtatgttccccgtgccgtcctcgtcgacttggagcccggcaccatggatgccgtccgtgccggccccttcggccagctcttccgcccggacaacttattacagagttgcaa--aactccc-taaaccattgtgaacgttacc------taaaccgttgcttcggcgggc--ggccccggggtttaccccc------------------cg-ggcg------------------------------cccctggg-ccc-ca-c-------------c-----------gc-gggcgcccgccggaggtcacca----aactc-----t-tgat-aattt--atggcctctctgagtcttc--tgtactgaa-taagtcaaaactttcaacaacggatctcttggttctggcatcgatgaagaacgcagcgaaatgcgataagtaatgtgaattgcagaattcagtgaatcatcgaatctttgaacgcacattgcgcccgccag---tattctggcgggcatgcctgttcgagcgtcatttcaa-ccatcaagc-----------------------cccccgggcttgtgttgggga--cctgcggct--------gc-cgcaggccctgaaaagcagtggcgggctcgct--gtcacaccgagcgtagtagc-----atac-atctcgctctg-ggcgtgctgcggg--ttccggccgtt--aaacca--ccttt-ta--------------acccaaggttgacctcggatcaggtaggaagacccgctgaacttaagcatatcaataagcggaggaaaagaaaccaacagggattgccctagtaacggcg-agtgaagcggcaacagctcaaatttgaaatctggcttc-------ggcccgagttgtaatttgcagaggaagctttaggcgcggcaccttctgagtcccctggaacggggcgccatagagggtgagagccccgtatagttggatgcctagcctgtgtaaagctccttcgacgagtcgagtagtttgggaatgctgctcaaaatgggaggtaaatttcttctaaagctaaataccggccagagaccgatagcgcacaagtagagtgatcgaaagatgaaaagcactttgaaaagagggttaaatagcacgtgaaattgttgaaagggaagcgcttgtgaccagacttgcgccgggcagatcatccggtgttc-tcaccggtgcactctgcccggctcaggccagcatcggttc-tcgcggggggataaaggccctgggaacgtagctccttcccgggagtgttatagcccggggcgtaatgccctc-gcggggaccgaggttcgcgcatctgcaaggat
CBS_142034_Chaetomium_elatum_eT               tacacttttgcctcgacgctttcgcatttgcggcgcaccaacacgcccatcgggcgcgacggaaagctcgcaaagccgcgccagcttcacaacactcattggggcctggtgtgcccggccgagacacccgaaggccaggcttgtggtctcgtcaaaaacttatcactgatgtgctacgtcagtgtgggcacgcccgcagatcccatcgtcgagttcatgattgcccgaggcatggaagtgctcgaggagtacgagccacttcgatacccgaacgccaccaaggtcttcgtcaacggtacctgggtaggtgttcatcaagacccgaagcacctcgtcacattggttcagggtctgcggagaaagaacgtcatctcgttcgaggtgtcgctcgttagagatatccgtgaccgtgaattcaagatcttttcagatgcgggtcgcgtcatgagaccgcttttcacggtggagcaggaaccgaa---tggcgagagcggcgccgagaagggggcgttgattctgaataaggagcacattgggaagctcaagttggacaccgagtatggcaaatatcacccggactactggggctggcaaggcctgttgaagtcgggtgccattgaatatctcgacgccgaggaagaggagacggtgatgatctgcatgacgcctcaggaccttgaccagttccgtgcccgcaagca---gggaagattcgag---caggacaactccggcttggg---caataaccgcatcaagacgaagccaaatccgactactcacatgtacacacattgtgagattcatcccagcatgcttctcggcatctgcgcgagcattatccccttccctgaccacaaccagtcgcgct----------tggg-aag----c-----t-tt-tttt-g-----------g--------gcccctgaaa----c----taccc--cac----c-cat---cga-------ga--c-ga-ccc----tcattt-ccac-------------agctc--c------cga-g---------c-----------------------------------gat-ggc---------aaacg-cgacg---atgat-gcg-aag----------aatca--tgat-gctaactgc----tcttc---gtac--tataggtccacctccagaccggccagtgcgtaagtta-----g---------------------accgac-a----cgaa---t---------attg-cg-----ac---c-------ga--------------g-cgac------gg----g----gc--g---g---gat---aactaacat-ggagct----------ctctagggtaaccaaatcggtgccgctttctggt------atgtccac---------------ccaaag----caaacg------------c-tc-gt--------gg-tt--ga-ta-----------gcaa--tc-g--ag-actaactt-cc-tttcaggcagaccatctctggcgagcacggcctcgacagcaatggcgtgtatgtg----gccgttgaat---agtc--cccaa--------c-cga--tata---c------cc-------ccgctcaccg------cttcgataggtacaacggcacctccgagctccagctcgagcgcatgaacgtctacttcaacgaggtcagta---gtc--aaacaca--------------------------cttacaagatcaaatgaagg------------------------------tgtgctcacagt----a-t--------------------tatacaggcttccggcaacaagtatgttccccgtgccgtcctcgtcgacttggagcccggcaccatggatgccgtccgtgccggccccttcggccagctcttccgcccggacaacttattacagagttgcaa--aactccc-taaaccattgtgaacgttacc------taaaccgttgcttcggcgggc--ggccccggggtttaccccc------------------cg-ggcg------------------------------cccctggg-ccc-ca-c-------------c-----------gc-gggcgcccgccggaggtcacca----aactc-----t-tgtt-aattt--atggcctctctgagtcttc--tgtactgaa-taagtcaaaactttcaacaacggatctcttggttctggcatcgatgaagaacgcagcgaaatgcgataagtaatgtgaattgcagaattcagtgaatcatcgaatctttgaacgcacattgcgcccgccag---tattctggcgggcatgcctgttcgagcgtcatttcaa-ccatcaag------------------------cccccgggcttgtgttgggga--cctgcggct--------gc-cgcaggccctgaaaagcagtggcgggctcgct--gtcacaccgagcgtagtagc-----atac-atctcgctctg-ggcgtgctgcggg--ttccggccgtt--aaacca--ccttt-ta--------------acccaaggttgacctcggatcaggtaggaagacccgctgaacttaagcatatcaataagcggaggaaaagaaaccaacagggattgccctagtaacggcg-agtgaagcggcaacagctcaaatttgaaatctggcttc-------ggcccgagttgtaatttgcagaggaagctttaggcgcggcaccttctgagtcccctggaacggggcgccatagagggtgagagccccgtatagttggatgcctagcctgtgtaaagctccttcgacgagtcgagtagtttgggaatgctgctcaaaatgggaggtaaatttcttctaaagctaaataccggccagagaccgatagcgcacaagtagagtgatcgaaagatgaaaagcactttgaaaagagggttaaatagcacgtgaaattgttgaaagggaagcgcttgtgaccagacttgcgccgggcagatcatccggtgttc-tcaccggtgcactctgcccggctcaggccagcatcggttc-tcgcggggggataaaggccctgggaacgtagctcct--ccgggagtgttatagcccggggcgtaatgccctc-gcggggaccgaggttcgcgcatctgcaaggat
CBS_126778_Chaetomium_rectangulare_T          tacacttttgcctcgacgctttcgcatttgcggcgcaccaacacgcccatcgggcgcgacggaaagctcgcaaagccgcgccagcttcacaacactcattggggcctggtgtgcccggccgagacacccgaaggccaggcttgtggtctcgtcaaaaacttatcactgatgtgctacgtcagtgtgggcacgcccgcagatcccatcgtcgagtttatgattgcccgaggcatggaagtgctcgaggagtacgagccacttcgatacccgaacgccaccaaggtcttcgtgaacggtacctgggtaggtgttcatcaagacccgaagcacctcgtcacattggttcagggtctgcggagaaagaacgtcatctcgttcgaggtgtcgctcgttagagatatccgtgaccgtgaattcaagatcttttccgatgcgggtcgcgtcatgagaccgcttttcacagtggagcaggaaccgaa---tggcgagagcggcgccgagaagggggccttgattctgaataaggagcacattgggaagctcaagttggacaccgagtatggcaaataccacccggactactggggctggcaaggcctgttgaagtcgggtgccattgaatatctcgacgccgaggaagaggagacggtgatgatctgcatgacgcctcaggatcttgaccagttccgtgcccgcaagca---gggaagattcgag---caggacaactccggcttggg---caataaccgcatcaagacgaagccaaatccgacgactcacatgtacacacattgtgagatccatcccagcatgctcctcggcatctgcgcgagcattatccccttccctgaccacaaccagtcgcgct----------tggg-aag----c----tt-tt-tttt-g-----------g--------gcccctgaaa----c----taccc--cac----c-cat---cgg-------ga--c-ga-ccc----tcattt-ccac-------------agctc--c------cga-g---------c-----------------------------------gat-ggc---------aaacg-cgacg---atgat-gcg-aag----------aacca--tgat-gctaactgc----tcttc---gtac--tataggtccacctccagaccggccagtgcgtaagtta-----g---------------------accgac-a----cgaa---t---------attg-cg-----ac---c-------ga--------------g-cgac------cg----g----gc--g---g---gat---aactgacat-ggagct----------ctctagggtaaccaaatcggtgccgctttctggt------atgtccac---------------ccaaag----caaacg------------c-tc-gt--------gg-tt--ga-tg-----------gcaa--tc-g--ag-actaactt-cc-tttcaggcagaccatctctggcgagcacggcctcgacagcaatggcgtgtatgtg----gcca-tggac---agct--cccaa----------cga--taat---c------cc-------ccgctcaccg------cttcgataggtacaacggcacctccgagctccagctcgagcgcatgaacgtctacttcaacgaggtcagta-gagtg--aaacaca--------------------------tccacaaaatcaaatgaacg------------------------------tgtgctcacagt----a-t--------------------tatacaggcttccggcaacaagtatgttccccgtgccgtcctcgtcgacttggagcccggcaccatggacgccgtccgtgccggccccttcggccagctcttccgcccggacaacttattacagagttgcaa--aactccc-taaaccattgtgaacgttacc------taaaccgttgcttcggcgggc--ggccccggggtttaccccc------------------cg-ggcg------------------------------cccctggg-ccc-ca-c-------------c-----------gc-gggcgcccgccggaggtcacca----aactc-----t-tgtt-aattt--atggcctctctgagtcttc--tgtactgaa-taagtcaaaactttcaacaacggatctcttggttctggcatcgatgaagaacgcagcgaaatgcgataagtaatgtgaattgcagaattcagtgaatcatcgaatctttgaacgcacattgcgcccgccag---tattctggcgggcatgcctgttcgagcgtcatttcaa-ccatcaag------------------------cccccgggcttgtgttgggga--cctgcggct--------gc-cgcaggccctgaaaagcagtggcgggctcgct--gtcacaccgagcgtagtagc-----atac-atctcgctctg-ggcgtgctgcggg--ttccggccgtt--aaacca--ccttt-ta--------------acccaaggttgacctcggatcaggtaggaagacccgctgaacttaagcatatcaataagcggaggaaaagaaaccaacagggattgccctagtaacggcg-agtgaagcggcaacagctcaaatttgaaatctggcttc-------ggcccgagttgtaatttgcagaggaagctttaggcgcggcaccttctgagtcccctggaacggggcgccatagagggtgagagccccgtatagttggatgcctagcctgtgtaaagctccttcgacgagtcgagtagtttgggaatgctgctcaaaatgggaggtaaatttcttctaaagctaaataccggccagagaccgatagcgcacaagtagagtgatcgaaagatgaaaagcactttgaaaagagggttaaatagcacgtgaaattgttgaaagggaagcgcttgtgaccagacttgcgccgggcagatcatccggtgttc-tcaccggtgcactctgcccggctcaggccagcatcggttc-tcgcggggggataaaggccctgggaacgtagctcct--ccgggagtgttatagcccggggcgtaatgccctc-gcggggaccgaggttcgcgcatctgcaaggat
CBS_730_84_Chaetomium_spirochaete_eT          ??????????????????????????????????????????????????????????????????????????????????????????????????????????????????????????????????????????????????????????????????????????????????????????????????????????????????????????????????????????????????????????????????????????????????????????????????????????????????????????????????????????ctcgtcacactggtccaggggctgcggagaaagaacgtcatctcgttcgaggtgtcgctcgttagagacatccgcgaccgtgagttcaagatcttttcagatgcgggtcgcgtcatgagaccgcttttcacggtggagcaagaaccaaa---cggcgagagcggcgccgagatgggcgcgctggtcctcaacaaggagcatattgcgaagctgaagttggacaccgagtatggcaaataccaccccgactactggggctggcaaggcctgttgaagtcgggcgctattgaatacctcgacgctgaggaggaggagacggtgatgatctgcatgaccccccaggatctcgaccagttccgtgcccgcaagca---gggaagatttgag---caggacaactcggggttggg---caataaccgcatcaagacgaagccgaacccgacgactcacatgtacacgcattgtgagatccatcccagcatgctcctcggcatctgcgcgagcatcatcccattccctgatcacaaccagacgcgtc----------tggg-aag----c----tt-tt-tttt-t-----------g--------ggcccctgaa----c----taccc--cac----c-cat---ggg-------ga--c-ga-ccc----tcattt-ccat-------------agctc--c------cga-c---------c-----------------------------------gat-ggc----------aacg-cgacg---atgat-ggg-aag----------aatca--tgat-gctgactgg----gtttc---gtac--tataggtccaccttcagaccggccagtgcgtaagtta-----g---------------------accgac-t----cgag---t---------attg-ct-----cc---c-------gg--------------t-cagc------cg----g----gc--g---g---gat---aactgacat-ggagct----------ctctagggtaaccaaatcggtgccgctttctggt------atgtccaa---------------gcaaag----catata------------c-tc-gt--------gg-tt--ga-tg-----------gcaa--tc-g--ag-actgactt-ct-ttccaggcagaccatctctggcgagcacggcctcgacagcaatggcgtgtatgtg----gctg-tggac---agtc--ccaaa--------c-cga--taaa---t------cc-------ccgctcaccg------cttcgataggtacaacggcacgtctgagctccagctcgagcgcatgaacgtctacttcaacgaggtcagta-aagcc--aaacacc--------------------------attacacaacaaagtgaaga------------------------------tgtgcttatagt----a-tt------------------atatacaggcttccggtaacaagtatgttccccgtgccgtcctcgtcgacttggagcccggcaccatggacgccgtccgtgccggccccttcggccagctcttccgcccggacaacttattacagagttgcaa--aactccc-taaaccattgtgaacgttacc------taaaccgttgcttcggcgggc--ggccccggggtttaccccc------------------cg-ggcg------------------------------cccctggg-ccc-ca-c-------------c-----------gc-gggcgcccgccggaggtcacca----aactc-----t-tgat-aattt--atggcctctctgagtcttc--tgtactgaa-taagtcaaaactttcaacaacggatctcttggttctggcatcgatgaagaacgcagcgaaatgcgataagtaatgtgaattgcagaattcagtgaatcatcgaatctttgaacgcacattgcgcccgccag---tattctggcgggcatgcctgttcgagcgtcatttcaa-ccatcaag-------------------------ccccgggcttgtgttgggga--cctgcggct--------gc-cgcaggccctgaaaagcagtggcgggctcgct--gtcacaccgagcgtagtagc-----atac-atctcgctctg-ggcgtgctgcggg--ttccggccgtt--aaacca--ccttt-ta--------------acccaaggttgacctcggatcaggtaggaagacccgctgaacttaagcatatcaataagcggaggaaaagaaaccaacagggattgccctagtaacggcg-agtgaagcggcaacagctcaaatttgaaatctggcttc-------ggcccgagttgtaatttgcagaggaagctttaggcgcggcaccttctgagtcccctggaacggggcgccatagagggtgagagccccgtatagttggatgcctagcctgtgtaaagctccttcgacgagtcgagtagtttgggaatgctgctcaaaatgggaggtaaatttcttctaaagctaaataccggccagagaccgatagcgcacaagtagagtgatcgaaagatgaaaagcactttgaaaagagggttaaatagcacgtgaaattgttgaaagggaagcgcttgtgaccagacttgcgccgggcagatcatccggtgttc-tcaccggtgcactctgcccggctcaggccagcatcggttc-tcgcggggggataaaggccctgggaacgtagctcct--ccgggagtgttatagcccggggcgtaatgccctc-gcggggaccgaggttcgcgcatctgcaaggat
CBS_335_67_Chaetomium_pilosum_T               tacacttttgcctcgacgctttcgcatttgcggcgcaccaacacgcccatcgggcgcgacggaaagctggcaaagccgcgccagcttcacaacacgcattggggcttggtgtgcccggccgagacacccgaaggccaggcttgtggtctcgtcaaaaatctatcactgatgtgctacgttagtgtgggcacgcccgcggatcccatcgtcgagttcatgattgcccgaggtatggaagtgctcgaggagtacgagccactccgatacccgaacgccaccaaggtcttcgtcaacggtacctgggtaggtgttcatcaagacccgaagcacctcgtcacactggtccaggggctgcggagaaagaacgtcatttcgttcgaggtgtcgctggttagagatatccgcgaccgtgaattcaagatcttttcagatgcgggccgcgtcatgaggccgcttttcacggtggagcaagaaccaaa---cggcgagagcggcgccgagatgggcgcgctgatcctcaacaaggagcatattgggaagctgaaggaggacaccgagaagggcaaataccatccggactattggggctggcaaggcctattgaagtcgggcgccattgaatatctcgacgccgaggaagaggagacggtgatgatctgcatgaccccccaggatctcgaccagttccgtgcccgcaagca---gggaagattcgag---caggacaactctgggttggg---caataaccgcatcaagacgaaaccgaacccgacgactcacatgtacacgcattgtgagatccatcccagcatgctcctcggtatctgcgcgagcatcatccccttccctgaccacaaccagacgcgtt----------tggg-aag----c-----t-tt-tttt-t-----------g--------ggcccctgaa----c----taccc--cac----c-cat---ggg-------ac--g-ac-ggc----tcattt-ccag-------------aactc--c------cga-t---------c-----------------------------------gat-gcc----------aacg-cgacg---atgat-gcg-agg----------aatca--tgat-gctgactgc----ttttc---gtac--tataggttcacctccagaccggccagtgcgtaagttg-----g---------------------accgac-t----cgag---t---------atcg-ca-----ac---c-------ga--------------t-cggc------cg----g----gc--g---g---gat---aactgacat-ggagct----------ctctagggtaaccaaatcggtgccgctttctggt------atgtccga---------------gcaaag----caaaca------------c-tc-ga--------gg-tt--ga-tg-----------gcaa--tc-a--ag-actaactt-ct-tttcaggcagaccatctctggcgagcacggcctcgacagcaatggcgtgtatgtg----gccgttggat---agtc--cccga--------c-cga--taaa---c------cc-------ccgctcaccg------cttcgataggtacaacggcacgtcggagctccaactcgagcgcatgaacgtctacttcaacgaggttagta-gggtc--aaacg----------------------------attacacaaccaaatgaagg------------------------------tgtgctcacaga----a-c--------------------tatacaggcttccggtaacaagtatgttccccgtgccgtcctcgtcgacttggagcccggcaccatggatgccgtccgtgccggccccttcggccagctcttccgcccggacaacttattacagagttgcaa--aactccc-taaaccattgtgaacgttacc------taaaccgttgcttcggcgggc--ggccccggggtttaccccc------------------cg-ggcg------------------------------cccctggg-ccc-ca-t-------------c-----------gc-gggcgcccgccggaggtcacca----aactc-----t-tgat-aattt--atggcctctctgagtcttc--tgtactgaa-taagtcaaaactttcaacaacggatctcttggttctggcatcgatgaagaacgcagcgaaatgcgataagtaatgtgaattgcagaattcagtgaatcatcgaatctttgaacgcacattgcgcccgccag---tattctggcgggcatgcctgttcgagcgtcatttcaa-ccatcaag-------------------------ccccgggcttgtgttgggga--cctgcggct--------gc-cgcaggccctgaaaagcagtggcgggctcgct--gtcacaccgagcgtagtagc-----atac-acctcgctctg-ggcgtgctgcggg--ttccggccgtt--aaacca--ccttt-ta--------------acccaaggttgacctcggatcaggtaggaagacccgctgaacttaagcatatcaataagcggaggaaaagaaaccaacagggattgccctagtaacggcg-agtgaagcggcaacagctcaaatttgaaatctggcttc-------ggcccgagttgtaatttgcagaggaagctttaggcgcggcaccttctgagtcccctggaacggggcgccatagagggtgagagccccgtatagttggatgcctagcctgtgtaaagctccttcgacgagtcgagtagtttgggaatgctgctcaaaatgggaggtaaatttcttctaaagctaaataccggccagagaccgatagcgcacaagtagagtgatcgaaagatgaaaagcactttgaaaagagggttaaatagcacgtgaaattgttgaaagggaagcgcttgtgaccagacttgcgccgggcagatcatccggtgttc-tcaccggtgcactctgcccggctcaggccagcatcggttc-tcgcggggggataaaggccctgggaacgtagctcct--ccgggagtgttatagcccggggcgtaatgccctc-gcggggaccgaggttcgcgcatctgcaaggat
CBS_155_52_Chaetomium_cochliodes_eT           tacacttttgcttccacgctttcccatttgcgccgtacgaacacgcccatcgggcgcgacggaaagctcgcaaagccccgtcagcttcacaacacccattggggcttggtgtgcccggctgagacacccgaaggccaggcttgcggtctcgtcaagaacttatcactgatgtgttacgtcagtgtgggcacgccggctgatcccatcgtcgagttcatgattgcccgaggcatggaagtgctcgaggagtacgagccactccgataccccaacgccaccaaggtgttcgtcaacggtacctgggtaggtgtccatcaagacccgaagcacctcgtcacgctggtccaggggctgcggagaaagaacgtcatctcgttcgaggtgtcgctcgttagagatatccgcgaccgcgagttcaagatcttttcagatgcaggccgcgtcatgagaccgcttttcacagtggagcaagaaccaaa---cggcgagagcggcgctgagatgggcgcgctgattctcaacaaggagcacgttgggaagttgaagttggacaccgagtacggcaaataccatccgaactactggggctggcaaggcttgttgaaatcgggcgctattgaatatcttgacgctgaggaagaggagacggtgatgatctgcatgaccccccaggatctcgaccagttccgtgcccgcaagca---gggaagattcgag---caggataactcggggttggg---caataaccgcatcaagacgaagccgaacccgacgactcacatgtacacgcattgcgagatccatcccagcatgctcctcggcatctgcgcgagcatcatccccttccccgaccacaaccagacgcgtc---------ttggg-aag----c----tt-tt-tttt-t-----------g--------ggcccctgaa----c----taccc--cac----c-cat----gg-------ga--c-ga-ccc----tcattt-ccac-------------agct---c------cga-g---------c-----------------------------------gat-gcc----------aacg-cgacg---atgat-gcg-aag----------aatca--tgat-gctgactgc----ttttc---gtac--tataggtccacctccagaccggccagtgcgtaagtta-----g---------------------agcgac-t----tgag---t---------atta-cg-----ac---c-------ga--------------t-cggc------cg----g----gc--a---g---aat---aactgacag-caagct----------ctttagggtaaccaaatcggtgccgctttctggt------atgtcaacc------------aagcaagg----caaaca------------c-tc-gt--------gg-tc--ga-tg-----------gcaa--tc-g--ag-actaactt-ct-cttcaggcagaccatctctggcgagcacggcctcgacagcaatggcgtgtatgtc----gccgtagaat---agtc--cccag--------t-aga--tata---c------cc-------ccgctcaccg------cttcgataggtacaacggcacctctgagctccagctcgagcgcatgaacgtctacttcaacgaggtcagta-gggtc--aaacacc--------------------------gttacacaatcaaatgaagg------------------------------tgtgctcacagt----g-t--------------------ttcataggcttccggcaacaagtatgttccccgtgccgttctcgtcgacttggagcccggcaccatggatgccgtccgtgccggccccttcggccagctcttccgcccggacaacttattacagagttgcaa--aactccc-taaaccattgtgaacgttacc------taaaccgttgcttcggcgggc--ggcgccggggtttaccccc------------------cg-ggcg------------------------------cccctggg-ccc-ca-c-------------c-----------gc-gggcgcccgccggaggtcacca----aactc-----t-tgat-aattt--atggcctctctgagtcttc--tgtactgaa-taagtcaaaactttcaacaacggatctcttggttctggcatcgatgaagaacgcagcgaaatgcgataagtaatgtgaattgcagaattcagtgaatcatcgaatctttgaacgcacattgcgcccgccag---tattctggcgggcatgcctgttcgagcgtcatttcaa-ccatcaag-------------------------ccccgggcttgtgttgggga--cctgcggct--------gc-cgcaggccctgaaaagcagtggcgggctcgct--gtcacaccgagcgtagtagc-----atac-atctcgctctg-ggcgtgctgcggg--ttccggccgtt--aaacca--ccttt-ta--------------acccaaggttgacctcggatcaggtaggaagacccgctgaacttaagcatatcaataagcggaggaaaagaaaccaacagggattgccctagtaacggcg-agtgaagcggcaacagctcaaatttgaaatctggcttc-------ggcccgagttgtaatttgcagaggaagctttaggcgcggcactttctgagtcccctggaacggggcgccatagagggtgagagccccgtatagttagatgcctagcctgtgtaaagctccttcgacgagtcgagtagtttgggaatgctgctcaaaatgggaggtaaatttcttctaaagctaaataccggccagagaccgatagcgcacaagtagagtgatcgaaagatgaaaagcactttgaaaagagggttaaatagcacgtgaaattgttgaaagggaagcgcttgtgaccagacttgcgccgggcagatcatccggtgttc-tcaccggtgcactctgcccggctcaggccagcatcggttc-tcgcggggggataaaggccctgggaacgtagctcct--ccgggagtgttatagcccggggcgtaatgccctc-gcggggaccgaggttcgcgcatctgcaaggat
CBS_637_91_Chaetomium_subaffine_T             tacactttcgcttcgacgctttcccatttgcgccgcacgaacacgcccatcgggcgcgacggaaagctcgcaaagccccgtcagcttcacaacacccattggggcttggtgtgcccggctgagacgcccgaaggccaggcttgtggtcttgtcaagaacttgtcactgatgtgttacgtcagtgtgggcacgcccgctgatcccatcgtcgagttcatgattgcccgaggcatggaagtgctcgaggagtacgagccactccgataccccaacgccaccaaggtgttcgtcaacggtacctgggtaggtgtccatcaagacccgaagcacctcgtcacattggtccaggggctgcggagaaagaatgtcatctcgttcgaggtgtcgctcgtcagagatatccgcgaccgtgagttcaagatcttctctgatgcgggtcgtgtcatgaggccgcttttcacggtagagcaagaatcaaa---cggcgagagcggcgctgagatgggcgcgctgattctcaacaaagagcatgttgggaagctgaagttggacactgagtatggaaaataccacccgaactactggggctggcaaggcctattgaaatcgggagctattgaatatctcgacgcggaggaagaggagacggtgatgatctgcatgaccccccaggatctcgaccagttccgtgcccgcaagca---gggaatattcgag---caggacaactcggggttggg---caacaaccgcatcaagacaaagccaaacccgacgactcacatgtacacgcattgcgagatccatcccagcatgctcctcggcatctgcgcgagcatcatccccttccccgaccacaaccagacgcgtc---------ttggg-aat----c-------tt-tttt-t-----------g--------ggcccctgaa----c----taccc--cac----c-cat----gg-------ga--c-ga-ccc----tcattt-ccac-------------agctc---------cga-g---------c-----------------------------------gat-gtc----------aacg-cgacg---atgag-gcg-aag----------aatca--tgat-gctgactgc----ttttc---gtac--tataggtccacctccagaccggccagtgcgtaagtta-----g---------------------gccgac-t----cgaa---t---------tgta-ca-----ac---c-------ga--------------t-cggc------cg----g----gc--g---g---gat---aactgacag-tgagct----------ctctagggtaaccaaattggtgccgctttctggt------acgtccaac--ca---------agcaaag----gaaaca------------c-cc-gt--------gg-tc--ga-tg-----------gcaa--tc-c--ag-actaactt-ct-tttcaggcagaccatctctggcgagcacggcctcgacagcaatggcgtgtatgtg----accgttgaat---agtt--cccga--------t-gca--aaca---c------cc-------ccgctcaccg------cttcgatagatacaacggcacctctgagctccagctcgagcgcatgaacgtctacttcaacgaggtcagtg-gggtc--aaacacc--------------------------attacacgatcaaatgagggt-----------------------------tgtactcacagt----c-t--------------------tttgcaggcttccggcaacaagtatgttccccgtgccgtcctcgtcgacttggagcccggcaccatggatgccgtccgtgccggccccttcggccagctcttccgcccggacaacttattacagagttgcaa--aactccc-taaaccattgtgaacgttacc------taaaccgttgcttcggcgggc--ggccccggggtttaccccc------------------cg-ggcg------------------------------cccctggg-ccc-ca-c-------------c-----------gc-gggcgcccgccggaggtcacca----aactc-----t-tgat-aattt--atggcctctctgagtcttc--tgtactgaa-taagtcaaaactttcaacaacggatctcttggttctggcatcgatgaagaacgcagcgaaatgcgataagtaatgtgaattgcagaattcagtgaatcatcgaatctttgaacgcacattgcgcccgccag---tattctggcgggcatgcctgttcgagcgtcatttcaa-ccatcaag-------------------------ccccgggcttgtgttgggga--cctgcggct--------gc-cgcaggccctgaaaagcagtggcgggctcgct--gtcacaccgagcgtagtagc-----atac-atctcgctctg-ggcgtgctgcggg--ttccggccgtt--aaacc---ccctt-ta--------------acccaaggttgacctcggatcaggtaggaagacccgctgaacttaagcatatcaataagcggaggaaaagaaaccaacagggattgccctagtaacggcg-agtgaagcggcaacagctcaaatttgaaatctggcttc-------ggcccgagttgtaatttgcagaggaagctttaggcgcggcactttctgagtcccctggaacggggcgccatagagggtgagagccccgtatagttagatgcctagcctgtgtaaagctccttcgacgagtcgagtagtttgggaatgctgctcaaaatgggaggtaaatttcttctaaagctaaataccggccagagaccgatagcgcacaagtagagtgatcgaaagatgaaaagcactttgaaaagagggttaaatagcacgtgaaattgttgaaagggaagcgcttgtgaccagacttgcgccgggcagatcatccggtgttc-tcaccggtgcactctgcccggctcaggccagcatcggttc-tcgcggggggataaaggccccgggaacgtagctcct--ccgggagtgttatagcccggggcgtaatgccctc-gcggggaccgaggttcgcgcatctgcaaggat
CBS_160_62_Chaetomium_globosum_NeoT           tacacttttgcctcgaccctgtcccatttacggcgcaccaacacacccatcgggcgcgacggaaagcttgcaaagccccgccagcttcacaacactcattggggattggtgtgcccggctgagacgcccgaaggccaggcttgcggtctcgtcaaaaacttgtcactgatgtgctacgtcagtgtgggcacccccgcggacccgatcgttgagttcatgatcgcccgaggtatggaagtgctcgaggagtacgaaccactccgatatccgaacgccaccaaggtgttcgtaaacggcacttgggtgggtgttcaccaagacccaaagcatcttgtcacgctggttcaggggctgcggagaaagaacgttatctcgtttgaggtttcgctcgttagagacatccgcgaccgtgagttcaagatcttttcagatgcgggtcgggtgatgaggccgctgttcacggtggagcaagaaccgaa---tggcgagagcggcgctgagatgggcgcactgatcctgaataaggatcatattgggcgcctgaagatggacgcagagctgggcaaataccacccggactactggggctggcaaggcctgttgaagtcgggcgctattgagtatcttgatgctgaggaggaggagacggtcatgatctgcatgaccccccaggatcttgatcagttccgtgcccgcaagat---gggaaggatcgag---ccggacaactccgggttggg---caataaccggatcaagacgaaaccaaatccgacaactcacatgtacacgcactgcgagatccatccgagcatgctcctcggcatctgcgcaagcatcatcccctttcctgatcataaccaactgcgtc----------tggg-aag----c----tt-tt-tttt-t-----------g--------ggcctctgaa----c----taccc--cac----t-cat---cgg-------ga--c-ga-ccc----tcattt-ccac-------------agctc--c------tga-c---------g-----------------------------------gat-agc----------aaca-cgacg---atgat-gcg-aag----------cttga--tgat-gctgactgct---ttttc---gtac--tataggttcacctccagaccggccagtgcgtaagttg-----g---------------------accgaa-t----tgaa---c---------atta-cg-----ac---c-------ga--------------c-cggc------cg----c----gc--a---g---gat---aactgacat-ggagct----------ctctagggtaaccaaatcggtgccgctttctggt------acgtccaa---------------gcaaag----caaaca------------c-tc-tt--------gg-ct--ga-tg-----------acaa--tc-g--ag-actgactt-ct-tttcaggcagaccatctctggcgagcacggcctcgacagcaatggcgtgtatgtg----ggca--tgac---agtt--cccaa--------c-cga--taaa---t------cc-------ccgctcaccg------cttcgataggtacaacggcacctccgagctccagctcgagcgtatgaacgtgtacttcaacgaggtcagtc-gggtc--aaataat--------------------------tttacacgaccgagtgatgg------------------------------cgtgctcatagt----a-t--------------------tatacaggcttccggcaacaagtatgttcctcgcgctgtcctcgtcgacttggagcccggcaccatggatgccgtccgtgccggccccttcggccagctcttccgcccggacaacttattacagagttgcaa--aactccc-taaaccattgtgaacgttacc------tataccgttgcttcggcgggc--ggccccggggtttaccccc------------------cg-ggcg------------------------------cccctggg-ccc-ca-c-------------c-----------gc-gggcgcccgccggaggtcacca----aactc-----t-tgat-aattt--atggcctctctgagtcttc--tgtactgaa-taagtcaaaactttcaacaacggatctcttggttctggcatcgatgaagaacgcagcgaaatgcgataagtaatgtgaattgcagaattcagtgaatcatcgaatctttgaacgcacattgcgcccgccag---cattctggcgggcatgcctgttcgagcgtcatttcaa-ccatcaag------------------------cccccgggcttgtgttgggga--cctgcggct--------gc-cgcaggccctgaaaagcagtggcgggctcgct--gtcgcaccgagcgtagtagc-----atac-atctcgctctg-gtcgcgccgcggg--ttccggccgtt--aaacca--ccttt-ta--------------acccaaggttgacctcggatcaggtaggaagacccgctgaacttaagcatatcaataagcggaggaaaagaaaccaacagggattgccctagtaacggcg-agtgaagcggcaacagctcaaatttgaaatctggcttc-------ggcccgagttgtaatttgcagaggaagctttaggcgcggcaccttctgagtcccctggaacggggcgccatagagggtgagagccccgtatagttggatgcctagcctgtgtaaagctccttcgacgagtcgagtagtttgggaatgctgctcaaaatgggaggtaaatttcttctaaagctaaataccggccagagaccgatagcgcacaagtagagtgatcgaaagatgaaaagcactttgaaaagagggttaaatagcacgtgaaattgttgaaagggaagcgcttgtgaccagacttgcgccgggcggatcatccggtgttc-tcaccggtgcactccgcccggctcaggccagcatcggttc-tcgcggggggataaaggtcctgggaacgtagctcct--ccgggagtgttatagcccggggcgtaatgccctc-gcggggaccgaggttcgcgcatctgcaaggat
CBS_162_62_Chaetomium_coarctatum_T            tacacatttgcctcgaccctttcgcatttacggcgcaccaacacgcccatcggccgcgacggaaagctcgcaaagccccgccagcttcacaacactcattggggcttggtgtgcccggccgagacccccgaaggccaggcttgtggtctcgtcaagaacttatcgctcatgtgctacgtcagtgtgggcacccccgcagacccgatcgtcgagttcatgatcgcccgaggcatggaagtgttggaagagtacgagccactccgatacccgaacgccaccaaggtgttcgtgaatgggagttgggtgggtgttcatcaagacccaaagcatctcgttacgctggtccaggggcttcggagaaagaacgtcatctcgttcgaggtttcgcttgttagagacatccgcgaccgtgagttcaagatcttctcagatgcgggccgcgtcatgaggccgttgttcacggtggagcaagagccgca---tagcgagagcggcgccgaggtgggcgcactgatcctcaacaaggagcacattgcccggctgaagttggacacggagatgggcaaataccatccggactactggggttggcaagggctcttgaagtcgggcgccatcgaatatcttgacgccgaagaggaagagacggtgatgatttgcatgaccccgcaggacctagaccagttccgggcgcggaagat---ggggaagttcgag---caggacaactcggggatggg---caataatcggatcaagacgaagccgaacccgacgactcacatgtacacgcattgtgagatccatcctagcatgctcctcggcatctgcgcgagcatcatccccttccccgatcacaaccagacgcgtc----------tggg-aag----c----tt-tt-tttt-t-----------g--------ggcccctgag----c----taccc--cac----c-cat---ggg-------ga--c-ga-ccc----tcattt-cc---------------agctc--c------cga-c---------c-----------------------------------gat-ggc----------agcg-cgatg---atgat-ggg-aag----------aacca--cgat-gctgactgc----ttttc---gtac--tataggttcacctccagaccggccagtgcgtaagttgc----g---------------------accgac-t----cgaa---t---------ataa-cg-----ac---g-------ga--------------t-cggc------cg----a----gc-gg---g---gat---aactaacat-ggagct----------ctctagggtaaccaaatcggtgccgctttctggt------atgtctaa---------------gcgatg----caaacgc----------tc-tc-tt--------ga-tc--ga-tg-----------acaa--tc-g--ag-actaactt-ctattttaggcagaccatctctggcgagcacggcctcgacagcaatggcgtgtatgtg----gccgtttgcc---agtt--cccga--------c-cga--gaaa---t------cc-------ccgctcaccg------cttcaataggtacaacggcacttctgagctccagctcgagcgcatgaacgtgtacttcaacgaggtcagca-gggtc--gaatacc--------------------------tttacacaactagatgatgg------------------------------cgtgctcacagt----a-c--------------------tatacaggcttccggcaacaagtatgttccccgtgccgtcctcgtcgacttggagcccggcaccatggacgccgtccgtgccggccccttcggccagctcttccgcccggacaacttattacagagttgcaa--aactccc-taaaccattgtgaacgttacc------taaaccgttgcttcggcgggc--ggccccggggtttaccccc------------------cg-ggcg------------------------------cccctggg-ccc-ca-c-------------c-----------gc-gggcgcccgccggaggtcacca----aactc-----t-tgat-aattt--atggcctctctgagtcttc--tgtactgaa-taagtcaaaactttcaacaacggatctcttggttctggcatcgatgaagaacgcagcgaaatgcgataagtaatgtgaattgcagaattcagtgaatcatcgaatctttgaacgcacattgcgcccgccag---tattctggcgggcatgcctgttcgagcgtcatttcaa-ccatcaag-------------------------cccccggcttgtgttgggga--cctgcggct--------gc-cgcaggccctgaaaagcagtggcgggctcgct--gtcacaccgagcgtagtagc-----atac-atctcgctctg-ggcgtgctgcggg--ttccggccgtt--aaacca--ccttt-ta--------------acccaaggttgacctcggatcaggtaggaagacccgctgaacttaagcatatcaataagcggaggaaaagaaaccaacagggattgccctagtaacggcg-agtgaagcggcaacagctcaaatttgaaatctggcttc-------ggcccgagttgtaatttgcagaggaagctttaggcgcggcaccttctgagtcccctggaacggggcgccatagagggtgagagccccgtatagttggatgcctagcctgtgtaaagctccttcgacgagtcgagtagtttgggaatgctgctcaaaatgggaggtaaatttcttctaaagctaaataccggccagagaccgatagcgcacaagtagagtgatcgaaagatgaaaagcactttgaaaagagggttaaatagcacgtgaaattgttgaaagggaagcgcttgtgaccagacttgcgccgggcggatcatccggtgttc-tcaccggtgcactccgcccggctcaggccagcatcggttc-tcgcggggggataaaggccctgggaacgtagctcct--ccgggagtgttatagcccggggcgtaatgccctc-gcggggaccgaggttcgcgcatctgcaaggat
CBS_693_82_Chaetomium_citrinum_T              tacacttttgcctcgacgctttcacatttgcggcgtaccaacacgcccatcgggcgcgacggaaagctcgcaaagccgcgccagcttcacaacactcattggggcttggtgtgcccggccgagacacccgaaggccaggcttgtggtctcgtcaagaatttatcactgatgtgttacgtcagtgtgggcacgcccgcggatccaatcgtcgagttcatgattgcccgaggcatggaagtgctggaggagtacgagccactccgatacccaaacgccaccaaggtgttcgtcaatggtacctgggtaggtgttcatcaagacccaaagcacctcgtcacactggtccaggggctgcggagaaagaacgtcatctcgttcgaggtttcgctcgttagagatatccgcgaccgtgagttcaagatcttttcagatgcgggtcgcgtcatgaggccgctgtacacggtggagcaagaaccaaa---cggcgagagcggcgctgagatgggcgcgctgatcctcaacaaggagcatattgcgcggctgaagttagacacagagatgggcaaataccatccagactactggggttggcaaggcctgttgaagtcgggcgccatcgagtaccttgacgccgaggaggaggagacggtgatgatctgcatgaccccccaggatctcgaccagttccgtgcccgcaagat---ggggaaattcgag---caggacaactccgggttggg---taataacaggatcaagacgaagccgaatccgaccacccacatgtacacgcattgcgagatccatcccagcatgctcctcggcatctgcgccagcatcatccctttcccagatcacaatcaagcgcatc----------ctgg-gag----c-------tt-tttt-t-----------g--------ggcccctgat----ctaggtaccc--cac----a-cat----gg-------ga--c-ga-ccc----tcattt-ccac-------------agctc--c------cga-c---------c-----------------------------------gat-ggc----------aacg-cgatg---atgat-gcacaag----------gacca--tgat-actgactgc----ctttc---gtac--tataggttcacctccagaccggccagtgcgtaagttg-----g---------------------aacgat-t----cgaa---t---------atta-cg-----at---g-------ga--------------t-cggc------cg----c----gc--a---g---gaa---aactgacat-cgagct----------ctctagggtaaccaaatcggtgccgctttctggt------atgtccaa---------------gcaaag----caaaca------------c-tc-tt--------ga-tt--ga-tg-----------gcaa--tc-g--gg-actaactt-ctttttcaggcagaccatctctggcgagcacggcctcgacagcaatggcgtgtatgtg----gccg-tggac---agcc--tccaa--------c-cga--taaa---c------cc------tccgctcaccg------cctcgataggtacaatggcacctctgagctccagcttgagcgcatgaacgtctacttcaacgaggtcagta---gtc--aaacacc--------------------------tttacacaaccaggtgaagg------------------------------cgtgctcacaat----g-t--------------------tatacaggcttccggtaacaagtatgttccccgtgccgtcctcgtcgacttggagcccggcaccatggatgccgtccgtgccggccccttcggccagctcttccgcccggacaacttattacagagttgcaa--aactccc-taaaccattgtgaacgttacc------taaaccgttgcttcggcgggc--ggccccggggtttaccccc------------------cg-ggcg------------------------------cccctggg-ccc-ca-c-------------c-----------gc-gggcgcccgccggaggtcacca----aactc-----t-tgat-aattt--atggcctctctgagtcttc--tgtactgaa-taagtcaaaactttcaacaacggatctcttggttctggcatcgatgaagaacgcagcgaaatgcgataagtaatgtgaattgcagaattcagtgaatcatcgaatctttgaacgcacattgcgcccgccag---tattctggcgggcatgcctgttcgagcgtcatttcaa-ccatcaag------------------------ccccccggcttgtgttgggga--cctgcggct--------gc-cgcaggccctgaaaagcagtggcgggctcgct--gtcacaccgagcgtagtagc-----atac-atctcgctctg-ggcgtgctgcggg--ttccggccgtt--aaacca--ccttt-ta--------------acccaaggttgacctcggatcaggtaggaagacccgctgaacttaagcatatcaataagcggaggaaaagaaaccaacagggattgccctagtaacggcg-agtgaagcggcaacagctcaaatttgaaatctggcctc-------ggcccgagttgtaatttgcagaggaagctttaggcgcggcaccttctgagtcccctggaacggggcgccatagagggtgagagccccgtatagttggatgcctagcctgtgtaaagctccttcgacgagtcgagtagtttgggaatgctgctcaaaatgggaggtaaatttcttctaaagctaaataccggccagagaccgatagcgcacaagtagagtgatcgaaagatgaaaagcactttgaaaagagggttaaatagcacgtgaaattgttgaaagggaagcgcttgtgaccagacttgcgccgggcagatcatccggtgttc-tcaccggtgcactctgcccggctcaggccagcatcggttc-tcgcggggggataaaggccccgggaacgtagctcct--ccgggagtgttatagcccggggcgtaatgccctc-gcggggaccgaggttcgcgcatctgcaaggat
CBS_111_69_Myceliophthora_sepedonium_T        ??????????????????????????????????????????????????????????????????????????????????????????????????????????????????ccggccgaaacgcccgaaggtcaggcttgtggtctcgtcaagaacctttcgctcatgtgctacgtcagtgtgggcactccggcggatccgatcgtcgaatttatgattgctcgtggtatggaagtgctcgaggaatacgagccgcttcagtacccgaatgccaccaaggtgttcgtcaacggcacatgggttggtgttcaccaagacccaaagaacctcgtcaatctggttcaggggctgcggagaaagaatgtcatctcgttcgaggtttcactcgtcagggacattcgcgaccgcgagttcaagattttctcggatgccggccgcgtcatgagacctctatttaccgtggagcaagatccgaa---cggcgacagcggcgccgaggtgggcgcgttgatcctcaacaaggagcacattgcgcggttggaggcggacaaggagctaggcaaataccatcccgattactggggctggccggggctgttgaagtcgggtgcaattgagtacctcgatgcggaagaagaggagacggtcatgatctgcatgacgcctgaggacctcgacaatttccgtgctcggaagag---aggggaggaggtc---gaggacacttccggcgtggg---caacaaccgtatcaagaccaaaccgaacccgacgacgcatatgtacacacactgcgagatccaccccagcatgctgcttggcatttgcgccagtatcattccattccccgatcacaaccagacgcgtc----------cagg-aag----c----tt-tt-tttt--------cg------------ggcccctgat----c----taccc--cac----a-catg---tg-------aa--c-ga-ct-----tcattc-catc-------------agctc--c------caa-c---------caacg------------------------gagccgcgat-ggc----------aact-ctacc---acggt-ttt-aag----------aac-g--cgat-attgactgc----ttctt---gtgc--tacaggtccaccttcagaccggccagtgcgtaagtgaa----a---------------------accgat-t----cgag---c---------gtttgcg-----acc--c-------ca--------------t-tggg------cg---at----gc--a---a---gtt---gattgacac-ccatcc---------ccttcagggtaaccaaattggtgccgctttctggt------atgtcccaa------------gcccgaaa----caacgcata-----------tt-gt--------ca-tcg-aa-gc-----------gtaa--tc---agg-actgactt-ctttttcaggcagacgatttctggcgagcacggcctcgacagcaatggcgtgtacgta----gttg-tgaac---gaat--cgagat---------caa---taa---g-----cac-------caactcaccg------cttcgataggtacaacggcacttccgagctccagctcgagcgcatgaacgtctacttcaatgaggtgggtc-ttgtc--aagcaattcagaata----------------------attgatgag--------------------------------ggcgatgtgttgacgtt----a-tg----------------gctttgacaggcttccggcaacaagtatgtccctcgtgccgtcctcgtcgacttggagccgggcactatggacgccgtgcgtgccggtcccttcggtcagctcttccgcccggacaacttattacagagttgcaa--aactccc-taaaccatcgtgaacgttacc------caaaccgttgcttcggcgggc--ggcgccct-----------------------------cg-cgcg------------------------------cccctggg-ccc-ca-c-------------c-----------gc-gggcgcccgccggaggttaccca---aactc-----t-tgat-acatt--atggccactctgagtcttc--tgtactgaa-taagtcaaaactttcaacaacggatctcttggttctggcatcgatgaagaacgcagcgaaatgcgataagtaatgtgaattgcagaattcagtgaatcatcgaatctttgaacgcacattgcgcccgccag---tatcctggcgggcatgcctgttcgagcgtcatttcaa-ccatcaag-------------------------cccccggcttgtgttgggga--cctgcggct--------gtccgcaggccctgaaaaccagtggcgggctcgcta-gtcacaccgagcgtagtagc-----atac-atctcgctcag-ggcgtgctgcggg--ttccggccgtt--aaacga--ccttcata--------------acccaaggttgacctcggatcaggtaggaggacccgctgaacttaagcatatcaataagcggaggaaaagaaaccaacaggggttgccctagtaacggcg-agtgaagcggcaacagctcaaatttgaaatctggcttc-------ggcccgagttgtaatttgcagaggaagctttaggcgcggcaccttctgagtcccctggaacggggcgccatagagggtgagagccccgtatagttggatgcctagcctgtgtaaagctccttcgacgagtcgagtagtttgggaatgctgctcaaaatgggaggtaaatttcttctaaagctaaataccggccagagaccgatagcgcacaagtagagtgatcgaaagatgaaaagcactttgaaaagagggttaaatagcacgtgaaattgttgaaagggaagcgcttgtgaccagacttgcgccgggctgatcatccggtgttc-tcaccggtgcactctgcccgggtcaagccagcatcggttc-tcgcggggggatataggccctgggaatgtggctcct--ccgggagtgttatagcccggggtgtaatgccctc-gcggggaccgaggttcgcgcatctgcaaggat
CBS_145_77_Myceliophthora_lutea_T             tacacctttgcctcgacgctctcgcatctgcggcggaccaacactcccatcggccgcgacggcaagctggcgaagcctcggcagcttcacaacactcactggggcttggtgtgcccagccgagacgcccgaaggccaggcttgtggtctcgtcaagaacctgtcgctcatgtgctacgtcagtgtaggcactccggcggatccgatcgtcgagttcatgatcgcccgcggtatggaagtgctcgaggagtacgagccccttcagtacccgaacgccaccaaggtgttcgtcaacggcacctgggttggtgtccaccaggacccaaagaacctcgtcaaccttgttcaggggttgcggaggaagaacgtcatctcgttcgaggtctccctcgtccgggacatccgcgaccgcgagttcaaaatcttctcggacgctggtcgtgtcatgcggcctctgttcaccgtggagcaagatccgaa---cggcgatagcggtgccgagctgggcgcgctgattctcaacaaggagcacatcgcgcggctggagacggacaaggagctaggcaagtatcaccccgattactggggctggccgggcctgttgaagtcgggtgctatcgagtacctcgatgccgaggaagaggagacggtcatgatctgcatgacgcccgaggatctcgacaatttccgggctcggaagag---aggcgaggaggtc---gacgacacgtctggtgtggg---caacaaccggatcaagaccaagccgaaccccacgacgcacatgtacacgcattgcgagatccatcccagcatgctgctcggcatctgcgccagcatcattccattccccgaccacaaccagacgcgtc----------cggg-aagc-ttc----tt-tt-tttt----------tcgg--------ggcccctgat----c----taccc--cac----a-catg---ga-------ag--c-gacct-----cgattc-gatc-------------agctc--tcttaaccga-g---------gagac----------------gcga------c-cacgac-ac----------------ccgcc---acgat-gcg-aag----------aaa-aaccgat-gctgactgc----ttctc---gtat--cacaggtccacctccagaccggccagtgcgtaagtaca----g---------------------accgac-g----cgga---c---------gttgcca-----cct--c-------gt--------------g-ggga------tg---gt----gc--a---g---gtt---ggttgacag-gcagct----------ctccagggtaaccaaatcggtgccgctttctggt------atgtccaa-------------gccgagat----ccgaccctc--------ta-tc-gt--------cg-tca-aaggggaggggtgggggcaa--tt-g--ag-actgactt-cttccgcaggcagaccatctccggcgagcacggccttgacagcaatggcgtgtacgta----gctg-tcgac---gatt--cccgat---------ggaacccaa---g-----ccc-------cggctcaccg------cttcgataggtacaatggcacctccgagctccagctcgagcgcatgaacgtctacttcaacgaggtgtgtc-ttgtc--gaggaccctccctcaggccgatgc--------------------------------------------------ggacgacggcgtgctgacagt----a-----------------tcgctccgacaggcttccggcaacaagtatgtccctcgcgccgtcctcgtcgacctggagcccggcaccacggacgccgtgcgtgccggtccctttggccagctcttccgcccggacaacttattacagagttgcaa--aactccc-taaaccatcgtgaacgttacc------caaaccgttgcttcggcgggc--ggcgccct-----------------------------cg-cgcg------------------------------cccctggg-ccc-ca-c-------------c-----------gc-gggcgcccgccggaggtaccca----aactc-----t-tgat-acttt--atggccactctgagtcttc--tgtactgaa-taagtcaaaactttcaacaacggatctcttggttctggcatcgatgaagaacgcagcgaaatgcgataagtaatgtgaattgcagaattcagtgaatcatcgaatctttgaacgcacattgcgcccgccag---tatcctggcgggcatgcctgttcgagcgtcatttcaa-ccatcaag-------------------------cccccggcttgtgttgggga--cctgcggct--------gcacgcaggccctgaaaaccagtggcgggctcgcta-gtcacaccgagcgtagtagc-----atac-atctcgctcag-ggcgtgctgcggg--ttccggccgtt--aaacga-accctcgcgt---------tcatacccaaggttgacctcggatcaggtaggaagacccgctgaacttaagcatatcaataagcggaggaaaagaaaccaacagggattgccctagtaacggcg-agtgaagcggcaacagctcaaatttgaaatctggcttc-------ggcccgagttgtaatttgcagaggaagctttaggcgcggcaccttctgagtcccctggaacggggcgccatagagggtgagagccccgtatagttggatgcctagcctgtgtaaagctccttcgacgagtcgagtagtttgggaatgctgctcaaaatgggaggtaaatttcttctaaagctaaataccggccagagaccgatagcgcacaagtagagtgatcgaaagatgaaaagcactttgaaaagagggttaaatagcacgtgaaattgttgaaagggaagcgcttgtgaccagacttgcgccgggctgatcatccggtgttc-tcaccggtgcactctgcccggctcaggccagcatcggttc-tcgcggggggataaaggccccgggaatgtagctccc--acgggagtgttatagcccggggcgtaatgccctc-ccggggaccgaggttcgcgcatctgcaaggat
CBS_406_69_Myceliophthora_fergusii_T          tacacgttcgcctcgacgctctcgcacctgcggcgcaccaacacgcccatcggccgcgacggcaagctcgcgaagccgcgccagctccacaacacccactggggcttggtctgcccggccgagacgcccgaaggccaggcctgcggtctggtcaagaacctgtcgctcatgtgctacgtcagcgtgggcacgcccgccgatccgatcgtcgagttcatgatcgcccggggcatggaggtgctcgaggagtacgagccgctccagtaccccaacgccaccaaggtgttcgtcaacggcacctgggtcggcgtccaccaggacccaaagaacctcgtcagcctggtacaggggctgcggcggaagaacgtcatctcgttcgaggtctccctcatccgggacattcgcgatcgcgaattcaagatcttctcggacgccggccgcgtcatgaggccgctgttcacagtggagcaggatccgaa---cggggagagcggcgccgaggttggcgccttgatcctcaacaaggagcacatcgcccggctcgagcgggacaaggagctgagcaagtacgatccggagtactggggctggcccggcctgttgaagtccggcgcgatcgagtacctcgatgccgaggaggaggagacggtcatgatctgcatgacgcccgaggacctcgacaacttccgggcgcggaagag---gggagagattatc---gaggacacgtccggcatggg---caacaaccggatcaagaccaagccgaacccgtcgacgcacatgtacacgcactgcgagatccacccgagcatgctgctcggcgtctgcgccagcatcatcccgttccccgaccacaaccagacgcgtc----------cggg-ag-----c----tt-tt-tttt--------gggcgggaggcggcgacccctgat----c----aaccc--cac----a-ctct---gg-------gt--caag-tt-----tcattc-caaa-------------cactc--t------cga-c---------aagac------------------------gaaccgcgac-atc----------gccg-ccgtc---atcat-ggc-aag----------aac-g--cgat-gctgactgc----ttttc---gtgt--tacaggttcacctccagaccggccagtgcgtaagtgat----g---------------------accgat-t----cgaa---c---------ctcctg--------c--c-------tg--------------c-tgga------tg---gt----gc--a---g---gtt---g-ttgacgc-ctagct---------cccctagggtaaccaaatcggtgccgctttctggt------aagttgaag--------tcgatgcgaaat----caaaccctc-----------tt-gt--------ca-tcg-aa-ag-----------gcaaaatc---caa-gctaactt-cttcttcaggcaaaccatctctggcgagcatggcctcgacagcagtggcgtgtacgta----gctg-tcaac---agtt--ctcgat---------cga--tcaa---a-----cgc-------ctgctcaccg------ctccgataggtacactggcacttccgagctgcagctcgagcgcatgaacgtctacttcaacgaggtacgtc-ttgtc--cagcacacgccgacg--------------------------gttgggtag----------------------------tacagcgtgctaacctt------gat----------------ttcgaacaggcttccggtaacaagtatgtgcctcgtgccgtcctcgtcgacctggagcccggcaccatggacgccgtgcgtgctggtccctttggccagctcttccgcccggacaacttattacagagttgcaa--gactccc-caaaccatcgcgaacgctaccc----ctaaaccgttgcttcggcgggc--ggc-----------gcccc------------------cg-cgcg------------------------------cccctggg-cccgca-cacc----------c-----------gc-gggcgcccgccggaggttgcacag-aaactc-----tctga--caccc-gttggccgctctgagtcttttgtgtaccgaa-taagtcaaaactttcaacaacggatctcttggttctggcatcgatgaagaacgcagcgaaatgcgataagtaatgtgaattgcagaattccgtgaatcatcgaatctttgaacgcacattgcgcccgccagattctccctggcgggcatgcctgttcgagcgtcatttcgc-ccatcaag-------------------------cccacggcttgtgttgggga--cctgcggcc--------gcccgcaggccccgaaaaccagtggcgggctcgcta-gtcacaccgagcgtagtagc--aacgcgaaacctcgctcag-ggcgtgctgcggg--ttccggccgta--aaacgc-----------------caacacaccccaaggttgacctcggatcaggtaggaggacccgctgaacttaagcatatcaataagcggaggaaaagaaaccaacagggattgccctagtaacggcg-agtgaagcggcaacagctcaaatttgaaatctggcctc-------ggcccgagttgtaatttgcagaggaagctttaggcgcggcaccttctgagtcccctggaacggggcgccacagagggtgagagccccgtatagttggatgcctagcctgtgtaaagctccttcgacgagtcgagtagtttgggaatgctgctcaaaatgggaggtaaatttcttctaaagctaaataccggccagagaccgatagcgcacaagtagagtgatcgaaagatgaaaagcactttgaaaagagggttaaatagcacgtgaaattgttgaaagggaagcgcttgtgaccagacttgcgccgggctgatcatccggtgttc-tcaccggtgcactctgcccggctcaggccagcatcggttc-tcgcggggggacaaaggcccggggaacgtagctcct--ccgggagtgttatagccccgggcgtaataccctc-gcggggaccgaggtccgcgcgtctgcaaggat
CBS_202_75_Myceliophthora_heterothallica      tacaccttcgcctcgacgctctcgcatctgcggcgcaccaatacccccatcggccgcgacggcaagcttgcgaagccccgccagctccacaacactcactggggtttggtgtgcccggccgagacgcccgaagggcaggcctgtggtctcgtcaagaacctgtcgctcatgtgctacgtcagcgtgggcacgcccgcggatccaatcgtcgagttcatgatcgcccgaggcatggaggtgctcgaagagtacgagccgctccagtaccccaatgctaccaaggtgttcgtcaacggcacctgggtcggcgttcaccaagacccaaagaacctcgtcagcctggtccaggggttgaggagaaagaatgtcatctcgttcgaggtctcccttgtcagggacattcgcgaccgcgaattcaagatcttctcggatgccggccgcgtcatgaggccgctgtttactgtagagcaagatccaaa---cggcgagagcggcgccgaggttggcgccttgattctcaacaaggagcacatcgcccggctcgaggcggacaaggagctaggcaagtatcatccggattactggggctggccgggcctgttgaagtcgggtgccatcgagtaccttgatgccgaggaggaggagacggtcatgatctgcatgacgcccgaggacctcgacaatttccgtgctcggaagag---gggagaggtgatt---gaggacacatcgggcatagg---caacaaccggatcaagaccaagccgaacccgacgacgcatatgtacacgcattgcgagatccaccccagcatgctgctcggcatctgcgccagcatcatcccgttccccgatcacaaccag???????????????????????????????????????????????????????gggaagatggcggcccctgat----c----aaccc--cac----a-ctct---gg-------ga--c-ag-ca-----tcgttc-catg-------------agctc--t------cga-c---------cagcc------------------------gaaccgcgac-a-------------gca-ccgtc---acgat-ggc-aag----------aac-g--cgat-gctgactgc----ttttc---gtgt--cacaggttcacctccagaccggccagtgcgtaagtgat----g---------------------accggt-t----cgaa---c---------cttgcgg-----cgt--a-------ta--------------c-tggg------tg---gt----gc--a---g---gtt---gattgacac-ctagct----------ccctagggtaaccaaatcggtgccgctttctggt------acgtccaag-------ttcgatacggaat----caaaacctc-----------tt-gt--------ca-tcg-aa-ag-----------gcaa--tc---caa-actgactt-cttcttcaggcagaccatctccggcgagcacggcctcgacagcaatggcgtgtacgta----gccg-tcaat---agtc--ccagat---------cga--tgaa---g-----ccc-------tcgctcaccg------ctccgataggtacaatggcacttccgagctgcagctcgagcgcatgaacgtctacttcaacgaggtacgtc-ttgtc--taccacccgttgacg-------------------------agttgggtg------------------------------atggcgtgcttacctt------tttct-------------ctttgaacaggcttccggcaacaagtatgtccctcgtgccgtcctcgtcgacttggagcccggcaccatggacgctgtgcgtgctggtccctttggccagctcttccgcccggacaacttattacagagttgcaa--aactccc-caaaccatcgtgaacgctacc------taaaccgttgcttcggcgggc--ggcgccct-----------------------------cg-cgcg----------------------------cccccctggg-cccgca-c-------------c-----------gc-gggcgcccgccggaggtacacca---aactc-----t-tgat-atgta--atggccactctgagtcttc--tatactgaa-taagtcaaaactttcaacaacggatctcttggttctggcatcgatgaagaacgcagcgaaatgcgataagtaatgtgaattgcagaattcagtgaatcatcgaatctttgaacgcacattgcgcccgccag---tatcctggcgggcatgcctgttcgagcgtcatttcaacccatcaag-------------------------cccacggcttgtgttgggga--cctgcggct--------gcccgcaggccctgaaaaccagtggcgggctcgcta-gtcacaccgagcgtagtagc-----atacgacctcgctcag-??????????????????????????-?????????????????????????????????????????????????????????????????????????????????????ataagcggaggaaaagaaaccaacagggattgccctagtaacggcg-agtgaagcggcaacagctcaaatttgaaatctggcttc-------ggcccgagttgtaatttgtagaggaagctttaggcgcggcaccttctgagtcccctggaacggggcgccatagagggtgagagccccgtgtagttggatgcctagcctgtgtaaagctccttcgacgagtcgagtagtttgggaatgctgctcaaaatgggaggtaaatttcttctaaagctaaataccggccagagaccgatagcgcacaagtagagtgatcgaaagatgaaaagcactttgaaaagagggttaaatagcacgtgaaattgttgaaagggaagcgcttgtgaccagacttgcgccgggctgatcatccggtgttc-tcaccggtgcactctgcccggctcaggccagcatcggttc-tcgcggggggataaaggcccggggaatgtagctcct--ccgggagtgttatagccccgggcgtaataccctc-gcggggaccgaggttcgcgcgtct????????
CBS_669_85_Myceliophthora_thermophila         tacaccttcgcctcgacgctctcgcatctgcggcgcaccaatacccccatcggccgcgacggcaagcttgcgaagccccgccagctccacaacactcactggggcttggtgtgcccggccgagacgcccgaagggcaggcctgtggtctcgtcaagaacctgtcgctcatgtgctacgtcagcgtgggcacgcccgcggatccaatcgtcgagttcatgatcgcccgaggcatggaggtgctcgaagagtacgagccgctccagtaccccaatgctaccaaggtgttcgtcaacggcacctgggtcggcgttcaccaagacccaaagaacctcgtcagcctggtccaggggttgaggagaaagaatgtcatctcgttcgaggtctcccttgtcagggacattcgcgaccgcgaattcaagatcttctcggatgccggccgcgtcatgaggccgctgtttactgtagagcaagatccaaa---cagtgagagcggcgccgaggttggcgctttgattctcaacaaggagcacatcgcccggctcgaggcggacaaggagctaggcaagtatcatccggattactggggctggccgggcctgttgaagtcgggtgccattgagtaccttgatgccgaggaggaggagacggtcatgatctgcatgacgcccgaggacctcgacaatttccgtgctcggaagag---gggagaggtgatc---gaggacacatcgggcatagg---caacaaccggatcaagaccaagccgaacccgacgacgcatatgtacacgcattgcgagatccaccccagcatgctgctcggcatctgcgccagcatcatcccgttccccgatcacaaccagacgcgtc----------tggg-aa-----t----tt-tt-tttt---------ggggggagggggcggcccctgat----c----aaccc--cac----a-cttt---gg-------ga--c-ag-ca-----tcgttc-catg-------------agctc--t------cga-c---------cagcc------------------------gaaccgcgac-a-------------gca-ccgtc---acgat-ggc-aag----------aac-g--cgat-gctgactgc----tttgc---gtgt--cacaggttcacctccagaccggccagtgcgtaagtgat----g---------------------accgat-t----cgaa---c---------cttgcgg-----cat--c-------ta--------------c-tggg------tg---gt----gc--a---g---gtt---gattgacac-ctagct----------ccctagggtaaccaaatcggtgccgctttctggt------acgtccaag-------ttcgatacggaat----caaagcctc-----------tt-gt--------ca-tcg-aa-ag-----------gcaa--tc---caa-actgactt-cttcttcaggcagaccatctctggcgagcacggcctcgacagcaatggcgtgtacgta----gccg-tcaat---agcc--ccaggt---------cga--tgaa---g-----ccc-------tcgctcaccg------ctccgataggtacaatggcacttccgagctgcagctcgagcgcatgaacgtctacttcaacgaggtacgtc-ttgtc--tagcacccgttgacg--------------------------gttgggtg------------------------------atggcgtgcttacctt------tttct-------------ctttgaacaggcttccggcaacaagtatgtccctcgtgccgtcctcgtcgacctggagcccggcaccatggacgctgtgcgtgctggtccctttggccagctcttccgcccggacaacttattacagagttgcaa--aactccc-taaaccatcgtgaacgctacc------taaaccgttgcttcggcgggc--ggcgccct-----------------------------cg-cgcg---------------------------cccccctgggg-cccgca-c-------------c-----------gc-gggcgcccgccggaggtacacca---aactc-----t-tgat-atgtt--atggccactctgagtctcc--tgtactgaa-taagtcaaaactttcaacaacggatctcttggttctggcatcgatgaagaacgcagcgaaatgcgataagtaatgtgaattgcagaattcagtgaatcatcgaatctttgaacgcacattgcgcccgccag---catcctggcgggcatgcctgttcgagcgtcatttcaacccatcaag-------------------------cccacggcttgtgttgggga--cctgcggct--------gcccgcaggccctgaaaaccagtggcgggctcgcta-gtcacaccgggcgtagtagc-----atacgacctcgctcag-ggcgtgctgcggg--ttccagccgta--aaacga--ccttcaga--------------acccaaggttgacctcggatcaggtaggaggacccgctgaacttaagcatatcaataagcggaggaaaagaaaccaacagggattgccctagtaacggcg-agtgaagcggcaacagctcaaatttgaaatctggcttc-------ggcccgagttgtaatttgcagaggaagctttaggcgcggcaccttctgagtcccctggaacggggcgccatagagggtgagagccccgtatagttggatgcctagcctgtgtaaagctccttcgacgagtcgagtagtttgggaatgctgctcaaaatgggaggtaaatttcttctaaagctaaataccggccagagaccgatagcgcacaagtagagtgatcgaaagatgaaaagcactttgaaaagagggttaaatagcacgtgaaattgttgaaagggaagcgcttgtgaccagacttgcgccgggctgatcatccggtgttc-tcaccggtgcactctgcccggctcaggccagcatcggttc-tcgcggggggataaaggcccggggaatgtagctcct--ccgggagtgttatagccccgggtgtaataccctc-gcggggaccgaggttcgcgcatctgcaaggat
CBS_381_97_Myceliophthora_thermophila         tacaccttcgcctcgacgctctcgcatctgcggcgcaccaatacccccatcggccgcgacggcaagcttgcgaagccccgccagctccacaacactcactggggcttggtgtgcccggccgagacgcccgaagggcaggcctgtggtctcgtcaagaacctgtcgctcatgtgctacgtcagcgtgggcacgcccgcggatccaatcgtcgagttcatgatcgcccgaggcatggaggtgctcgaagagtacgagccgctccagtaccccaatgctaccaaggtgttcgtcaacggcacctgggtcggcattcaccaagacccaaagaacctcgtcagcctggtccaggggttgaggagaaagaatgtcatctcgtttgaggtctcccttgtcagggacattcgcgaccgcgaattcaagatcttctcggatgccggccgcgtcatgaggccgctgtttactgtagagcaagatccaaa---cagcgagagcggcgccgaggttggcgctttgattctcaacaaggagcacatcgcccggctcgaggcggacaaggagctaggcaagtatcatccggattactggggctggccgggcctgttgaagtcgggtgccattgagtaccttgatgccgaggaggaggagacggtcatgatctgcatgacgcccgaggacctcgacaatttccgtgctcggaagag---gggagaggtgatc---gaggacacatcgggcatagg---caacaaccggatcaagaccaagccgaacccgacgacgcatatgtacacgcattgcgagatccaccccagcatgctgctcggcatctgcgccagcatcatcccgttccccgatcacaaccagacgcgtc----------tggg-aa-----t----tt-tt-tttt---------ggggggagggggcggcccctgat----c----aaccc--cac----a-cttt---gg-------ga--c-ag-ca-----tcgttc-catg-------------agctc--t------cga-c---------cagcc------------------------gaaccgcgac-a-------------gca-ccgtc---acgat-ggc-aag----------aac-g--cgat-gctgactgc----tttgc---gtgt--cacaggttcacctccagaccggccagtgcgtaagtgat----g---------------------accgat-t----cgaa---c---------cttgcgg-----cat--c-------ta--------------c-tggg------tg---gt----gc--a---g---gtt---gattgacac-ctagct----------ccctagggtaaccaaatcggtgccgctttctggt------acgtccaag-------ttcgatacggaat----caaagcctc-----------tt-gt--------ca-tcg-aa-ag-----------gcaa--tc---caa-actgactt-cttcttcaggcagaccatctctggcgagcacggcctcgacagcaatggcgtgtacgta----gccg-tcaat---agcc--ccaggt---------cga--tgaa---g-----ccc-------tcgctcaccg------ctccgataggtacaatggcacttccgagctgcagctcgagcgcatgaacgtctacttcaacgaggtacgtc-ttgtc--tagcacccgttgacg--------------------------gttgggtg------------------------------atggcgtgcttacctt------tttct-------------ctttgaacaggcttccggcaacaagtatgtccctcgtgccgtcctcgtcgacctggagcccggcaccatggacgctgtgcgtgctggtccctttggccagctcttccgcccggacaacttattacagagctgcaa--aactccc-taaaccatcgtgaacgctacc------tagaccgttgcttcggcgggc--ggcgccct-----------------------------cg-cgcgc--------------------------cccccctgggg-cccgca-c-------------c-----------gc-gggcgcccgccggaggtacacca---aactc-----t-tgat-atgtt--atggccactctgagtctcc--tgtactgaa-taagtcaaaactttcaacaacggatctcttggttctggcatcgatgaagaacgcagcgaaatgcgataagtaatgtgaattgcagaattcagtgaatcatcgaatctttgaacgcacattgcgcccgccag---catcctggcgggcatgcctgttcgagcgtcatttcaacccatcaag-------------------------cccacggcttgtgttgggga--cctgcggct--------gcccgcaggccctgaaaaccagtggcgggctcgcta-gtcacaccgggcgtagtagc-----atacgacctcgctcag-ggcgtgctgcggg--ttccagccgta--aaacga--ccttcaca--------------acccaaggttgacctcggatcaggtaggaggacccgctgaacttaagcatatcaataagcggaggaaaagaaaccaacagggattgccctagtaacggcg-agtgaagcggcaacagctcaaatttgaaatctggcttc-------ggcccgagttgtaatttgcagaggaagctttaggcgcggcaccttctgagtcccctggaacggggcgccatagagggtgagagccccgtatagttggatgcctagcctgtgtaaagctccttcgacgagtcgagtagtttgggaatgctgctcaaaatgggaggtaaatttcttctaaagctaaataccggccagagaccgatagcgcacaagtagagtgatcgaaagatgaaaagcactttgaaaagagggttaaatagcacgtgaaattgttgaaagggaagcgcttgtgaccagacttgcgccgggctgatcatccggtgttc-tcaccggtgcactctgcccggctcaggccagcatcggttc-tcgcggggggataaaggcccggggaatgtagctcct--ccgggagtgttatagccccgggtgtaataccctc-gcggggaccgaggttcgcgcatctgcaaggat
CBS_379_66_Amesia_atrobrunnea_T               tacacgtttgcttcgacactctcacatttgcggcgcaccaacacgcccattgggcgtgacggcaagctcgccaagccgcgtcagcttcacaacactcactggggtcttgtgtgcccggccgagacgcccgaaggccaggcctgcggtctcgtcaagaacctatcgttgatgtgctatgtcagtgtgggtacgcctgcggacccgatcgtcgagttcatgattgcccgtggcatggaagttctcgaggaatacgagcctctgcggtatccgaacgcaaccaaggtcttcgtcaatggcacctgggtcggcgtacaccaggatccgaagcacctggtcacactggtgcagggtttgcggaggaagaacgtcatttcgttcgaggtttcgctggttcgcgacatccgcgaccgcgagttcaagatcttctcagatgccgggcgcgtcatgaggccgctgtttaccgtcgagcaggagcatgg---ttcagagaccggcgccgagatgggccagctcatcctcaacaaagagcatattacacggttagaagccgacaaggagctgggcaagtaccatcccgactactggggctggcagggcctgctgaagtcgggtgccatcgagtatctcgatgccgaggaggaggagacagccatgatttgcatgacgcccgaggatctcgacaagttccggtacagaaagat---ggggttcatcgtc---gaagacaactcgggtcaagg---taacaacaggatcaagacgaagccgaacccggccacccacatgtacacgcactgcgagatccatcccagcatgctgctcggcatctgcgcaagcatcatccccttccccgaccacaaccagacgcgtc-----------ggg-aag----c-------tt-tttt-g-----------g--------aacccctgat----c----taccc--cac----a-cgtt---gg-------ga--g-ga-cc-----tcgttt-c-cc-a-----------gctat--t------cga-c---------cgacc------------------ga------g-agcgat-gat----------ggca-ctgcc---atgat-aga-aag----------aac-a--cagt-gctgacgttg---cttct---ctac--tacaggttcacctccagaccggccaatgcgtaagttg-----g---------------------atcgat-t----tgag---c---------ccga-cg-----ac---c-------gatgccgtgt-----tt-gtga------tg---gt----gc--g---g---gtgt-agactg---a-ccagct----------ctccagggtaaccaaattggtgccgctttctggt------atg-ttc----gatg------cc-aacat----caagctc----------tt-gc-gc---------g-tc--tg-ag-----------gcaa--cc-a--ag-actgactt-ccatcacaggcagaccatcgccggcgagcacggcctcgacagcaatggcgtgtacgtg----actg-tcgcc---gacc--caga--------ct-ctg--ataa---t-----ccc-------tcgctcaccg------ctacgataggtacaacggcacttcggagctccagctcgagcgcatgaacgtctacttcaatgaggtgagtc-gggcc--cgt-acacctt-cat--------------------cagatatcttgaatg---------------------------ctgcg-gtcgctgacaac-at-a-tt------------------cttggcaggcttccggcaacaagtatgtccctcgtgcggtccttgtcgacttggagcccggcaccatggatgccgtccgcgttggtcccttcggccagctcttccgccctgacaacttattacagagttgcaa--aactccc-taaaccattgtgaacgttacc-----cttaaccgttgcttcggcgggc--ggcgccatgc---------------------------cg-----------------------------------cccctcgg-cccttc-c-------------c--------------gggcgcccgccggaggataccc----aactc-----t-tgat-atttt--atggccactctgagtcttc--tgtactgaa-taagtcaaaactttcaacaacggatctcttggttctggcatcgatgaagaacgcagcgaaatgcgataagtaatgtgaattgcagaattcagtgaatcatcgaatctttgaacgcacattgcgcccgccag---tattctggcgggcatgcctgttcgagcgtcatttcaa-ccatcaag-------------------------cccccggcttgtgttgggga--cctgcggct--------gcccgcaggccctgaaaaacagtggcgggctcgct--gtcacaccgagcgtagtagc-----atca-ttctcgctcag-ggcgtgctgcggg--ttccggccgtt--aaacga--ccttcata--------------acccaaggttgacctcggatcaggtaggaagacccgctgaacttaagcatatcaataagcggaggaaaagaaaccaacagggattgccctagtaacggcg-agtgaagcggcaacagctcaaatttgaaatctggcttc-------ggcccgagttgtaatttgtagaggaagctttaggcgcggcaccttctgagtcccctggaacggggcgccatagagggtgagagccccgtatagttggatgcctagcctgtgtaaagctccttcgacgagtcgagtagtttgggaatgctgctcaaaatgggaggtaaatttcttctaaagctaaataccggccagagaccgatagcgcacaagtagagtgatcgaaagatgaaaagcactttgaaaagagggttaaatagcacgtgaaattgttgaaagggaagcgcttgtgaccagacttgcgccgggctgatcatccggtgttc-tcaccggtgcactctgcccggctcaggccagcatcggttc-tcgcggggggataaaggcccagggaatgtagctcct--ccgggagtgttatagcccggggcgcaatgccctc-gcggggaccgaggttcgcgc-tctgcaaggat
CBS_175_84_Amesia_cymbiformis                 tacacctttgcttcgacactgtcacatttgcggcgcaccaacacacccattgggcgtgacggcaagctcgccaagccgcgtcagcttcacaacactcactggggtctcgtgtgcccggccgagacgcctgaaggccaggcctgcggtctcgtcaagaacctatcgttgatgtgctatgtcagtgtgggtacgcctgcggacccgatcgtcgagttcatgattgcccgtggcatggaagtcctggaggaatacgagcctctgcggtatccgaacgcaaccaaggtgtttgtcaacggcacctgggttggcgtgcaccaggacccgaagcacctggtcacactggtgcagggtctgcggaggaagaacgtcatttcgttcgaggtttcgttggttcgcgacatccgcgaccgcgagttcaagatcttttcagatgccgggcgcgtcatgaggccgttgtttaccgtcgagcaggagcatgg---ttcagagaccggcgccgaaatgggccagctcatactcaacaaagagcatattacacggttagaagcggacaaggagctgggcaagtaccatcccgactactggggctggcagggcctgctgaagtcgggtgccatcgagtatctcgatgccgaggaggaggagacagccatgatttgcatgacgcccgaggatctcgacaagttccggtacaggaagat---ggggttcatcgtc---gaagacaactcgggtcaagg---taacaacaggatcaagacgaagccgaacccggccacccatatgtacacacactgcgagatccatcccagcatgctgctcggcatctgcgccagcatcattcccttccccgaccacaaccagacgcgtc-----------ggg-aag----c-------tt-ttttgg-----------g--------ggcctctgat----c----taccc--cac----a-cgtt---gg-------gt--c-ga-cc-----tcgctt-catt-a-----------gctat--t------cgacc---------cgacc------------------ga------g-agcgat-gac----------ggca-cggcc---atgat-aga-aag----------gac-a--cggt-gctgacattg---cttct---ctac--tacaggttcacctccagaccggccaatgcgtaagttg-----g---------------------atctat-t----cgag---c---------ccga-cg-----ac---c-------gatgccgtgt-----tc-gtga------tg---gt----gc--g---g---gtat-agactg---a-ccagtt----------ctccagggtaaccaaattggtgccgctttctggt------atg-ttc----gatg------cc-aacat----caagctc----------tt-gc-gt---------g-tc--tg-ag-----------gcaa--tc-a--ag-actgactt-ccatcacaggcagaccatctctggcgagcacggcctcgacagcaatggcgtgtacgta----actg-tcgct---gacc--caga--------tt-ctg--ataa---t-----ccc-------tcgctcaccg------ctgcgataggtacaacggcacttcggagctccagctcgagcgcatgaacgtctacttcaacgaggtgagtc-gggct---gt-acacctt-gat--------------------cagttattttgaatg---------------------------ctgcg-gtttctgacaac-at-attt------------------cttcgcaggcttccggcaacaagtatgtccctcgtgccgtcctcgtcgacttggagcccggcaccatggatgccgttcgcgctggtcccttcggccagctcttccgccctgacaacttattacagagttgcaa--aactccc-taaaccattgtgaacgttacc-----cttaaccgttgcttcggcgggc--ggcgccatgc---------------------------cg-----------------------------------cccctcgg-cccttc-c-------------c--------------gggcgcccgccggaggataccc----aactc-----t-tgat-atttt--atggccactctgagtcttc--tgtactgaa-taagtcaaaactttcaacaacggatctcttggttctggcatcgatgaagaacgcagcgaaatgcgataagtaatgtgaattgcagaattcagtgaatcatcgaatctttgaacgcacattgcgcccgccag---tattctggcgggcatgcctgttcgagcgtcatttcaa-ccatcaag-------------------------cccccggcttgtgttgggga--cctgcggct--------gcccgcaggccctgaaaaacagtggcgggctcgct--gtcacaccgagcgtagtagc-----atca-ttctcgctcag-ggcgtgctgcggg--ttccggccgtt--aaacga--ccttcata--------------acccaaggttgacctcggatcaggtaggaagacccgctgaacttaagcatatcaataagcggaggaaaagaaaccaacagggattgccctagtaacggcg-agtgaagcggcaacagctcaaatttgaaatctggcttc-------ggcccgagttgtaatttgtagaggaagctttaggcgcggcaccttctgagtcccctggaacggggcgccatagagggtgagagccccgtatagttggatgcctagcctgtgtaaagctccttcgacgagtcgagtagtttgggaatgctgctcaaaatgggaggtaaatttcttctaaagctaaataccggccagagaccgatagcgcacaagtagagtgatcgaaagatgaaaagcactttgaaaagagggttaaatagcacgtgaaattgttgaaagggaagcgcttgtgaccagacttgcgccgggctgatcatccggtgttc-tcaccggtgcactctgcccggctcaggccagcatcggttc-tcgcggggggataaaggcccagggaatgtagctcct--ccgggagtgttatagcccggggcgcaatgccctc-gcggggaccgaggttcgcgc-tctgcaaggat
CBS_176_84_Amesia_cymbiformis                 tacacctttgcttcgacactgtcacatttgcggcgcaccaacacacccattgggcgtgacggcaagctcgccaagccgcgtcagcttcacaacactcactggggtctcgtgtgcccggccgagacgcctgaaggccaggcctgcggtctcgtcaagaacctatcgttgatgtgctatgtcagtgtgggtacgcctgcggacccgatcgtcgagttcatgattgcccgtggcatggaagtcctggaggaatacgagcctctgcggtatccgaacgcaaccaaggtgtttgtcaacggcacctgggttggcgtgcaccaggacccgaagcacctggtcacactggtgcagggtctgcggaggaagaacgtcatttcgttcgaggtttcgttggttcgcgacatccgcgaccgcgagttcaagatcttttcagatgccgggcgcgtcatgaggccgttgtttaccgtcgagcaggagcatgg---ttcagagaccggcgccgaaatgggccagctcatactcaacaaagagcatattacacggttagaagcggacaaggagctgggcaagtaccatcccgactactggggctggcagggcctgctgaagtcgggtgccatcgagtatctcgatgccgaggaggaggagacagccatgatttgcatgacgcccgaggatctcgacaagttccggtacaggaagat---ggggttcatcgtc---gaagacaactcgggtcaagg---taacaacaggatcaagacgaagccgaacccggccacccatatgtacacacactgcgagatccatcccagcatgctgctcggcatctgcgccagcatcattcccttccccgaccacaaccagacgcgtc-----------ggg-aag----c-------tt-ttttgg-----------g--------ggcctctgat----c----taccc--cac----a-cgtt---gg-------gt--c-ga-cc-----tcgctt-catt-a-----------gctat--t------cgacc---------cgacc------------------ga------g-agcgat-gac----------ggca-cggcc---atgat-aga-aag----------gac-a--cggt-gctgacattg---cttct---ctac--tacaggttcacctccagaccggccaatgcgtaagttg-----g---------------------atctat-t----cgag---c---------ccga-cg-----ac---c-------gatgccgtgt-----tc-gtga------tg---gt----gc--g---g---gtat-agactg---a-ccagtt----------ctccagggtaaccaaattggtgccgctttctggt------atg-ttc----gatg------cc-aacat----caagctc----------tt-gc-gt---------g-tc--tg-ag-----------gcaa--tc-a--ag-actgactt-ccatcacaggcagaccatctctggcgagcacggcctcgacagcaatggcgtgtacgta----actg-tcgct---gacc--caga--------tt-ctg--ataa---t-----ccc-------tcgctcaccg------ctgcgataggtacaacggcacttcggagctccagctcgagcgcatgaacgtctacttcaacgaggtgagtc-gggct---gt-acacctt-gat--------------------cagttattttgaatg---------------------------ctgcg-gtttctgacaac-at-attt------------------cttcgcaggcttccggcaacaagtatgtccctcgtgccgtcctcgtcgacttggagcccggcaccatggatgccgttcgcgctggtcctttcggccagctcttccgccctgacaacttattacagagttgcaa--aactccc-taaaccattgtgaacgttacc-----cttaaccgttgcttcggcgggc--ggcgccatgc---------------------------cg-----------------------------------cccctcgg-cccttc-c-------------c--------------gggcgcccgccggaggataccc----aactc-----t-tgat-atttt--atggccactctgagtcttc--tgtactgaa-taagtcaaaactttcaacaacggatctcttggttctggcatcgatgaagaacgcagcgaaatgcgataagtaatgtgaattgcagaattcagtgaatcatcgaatctttgaacgcacattgcgcccgccag---tattctggcgggcatgcctgttcgagcgtcatttcaa-ccatcaag-------------------------cccccggcttgtgttgggga--cctgcggct--------gcccgcaggccctgaaaaacagtggcgggctcgct--gtcacaccgagcgtagtagc-----atca-ttctcgctcag-ggcgtgctgcggg--ttccggccgtt--aaacga--ccttcata--------------acccaaggttgacctcggatcaggtaggaagacccgctgaacttaagcatatcaataagcggaggaaaagaaaccaacagggattgccctagtaacggcg-agtgaagcggcaacagctcaaatttgaaatctggcttc-------ggcccgagttgtaatttgtagaggaagctttaggcgcggcaccttctgagtcccctggaacggggcgccatagagggtgagagccccgtatagttggatgcctagcctgtgtaaagctccttcgacgagtcgagtagtttgggaatgctgctcaaaatgggaggtaaatttcttctaaagctaaataccggccagagaccgatagcgcacaagtagagtgatcgaaagatgaaaagcactttgaaaagagggttaaatagcacgtgaaattgttgaaagggaagcgcttgtgaccagacttgcgccgggctgatcatccggtgttc-tcaccggtgcactctgcccggctcaggccagcatcggttc-tcgcggggggataaaggcccagggaatgtagctcct--ccgggagtgttatagcccggggcgcaatgccctc-gcggggaccgaggttcgcgc-tctgcaaggat
CBS_600_66_Amesia_nigricolor_T                tacacatttgcctcgacactgtcacatttgcggcgcaccaacacacccatcggacgcgatggtaagctcgccaagccgcgccagcttcacaacactcactggggtctcgtgtgcccggccgagacgcccgaaggacaggcttgcggtctcgtcaagaacttgtccttgatgtgctatgtcagtgtgggtacgcccgcagaccccatcgtcgagttcatgattgccaggggcatggaagtgctcgaggagtacgagcctctacggtatccgaacgcgaccaaggtgttcgtcaacggcacctgggtcggcgtgcaccaggacccgaagcacctggtcacattggtgcaaggtctgcggaggaagaacgtcatttcgttcgaggtgtcgttggttcgcgacatccgcgaccgcgagttcaagatcttttccgatgcggggcgcgtcatgaggccgctatttaccgtcgagcaggagcacgg---ttcagagaccggcgccgaaatggggcagctcatcctcaacaaggaacatattacacggttagaagcggacaaggagctgggcaaataccatcccgactactggggctggcagggcctgcttaagtcgggcgccatcgagtatctcgatgccgaggaggaggagacggccatgatctgcatgacgcccgaggacctcgacaagttccggtacagaaagat---ggggttcatcgtc---gaagacaactcgggtcaagg---taacaacaggatcaagacgaagccgaaccctgccacccacatgtacacgcactgcgagatccatcccagcatgctgctcggcatctgcgccagcatcatccccttccccgaccacaaccagacgcgtc-----------gag-aag----c-------tt-tttt-t-----------g--------ggcccctgat----c----taccc--cac----a-tatt---gg-------ga--c-ga-cc-----tcgttt-gacc-a-----------gctac--c------cga-c---------cgacc------------------ga------g-agcgat-gac----------ggcg-cggcc---gcgat-gca-aag----------gac-a--tggt-gctgacattg---cttct---ctac--tataggttcacctccagaccggccaatgcgtaagttg-----g---------------------atcgat-t----cgag---c---------ccga-cg-----ac---c-------gataccat----------gtgc------ca---gt----gc--a---g---gtgt-agactgacaa-caagct----------ctccagggtaaccaaatcggtgctgctttctggt------atg-ttc----gatg------cc-aacat----caaccgc----------gt-gc-gt---------g-tc--aa-aa-----------gcaa--tc-g--ag-actgactt-ccatcacaggcagaccatctctggcgagcacggcctcgacagcaatggcgtgtacgtg----actg-tcggc---gacc--caaa--------tt-ccg--ataa---t-----cgc-------tcgctcaccg------gtacgataggtacaacggcacctcggagctccagctcgagcgcatgaacgtctacttcaacgaggtgagtt-gggcc--tgt-ccacctt-cat--------------------cagttatcttgaagg---------------------------ctgcg-gttgctgacaac-at-a-tt------------------cttcgcaggcttccggcaacaagtatgtccctcgtgccgtcctcgtcgacttggagcccggcaccatggatgccgtccgcgctggtcccttcggccagctctttcgccctgacaacttattacagagttgcaa--aactccc-taaaccattgtgaacgttacc-----tttaaccgttgcttcggcgggc--ggcgctctgc---------------------------cg-----------------------------------cccctcgg-ccctgc-c-------------c--------------gggcgcccgccggaggataccc----aactc-----t-tgat-acttt-gatggcctctctgagtcttc--tgtactgaa-taagtcaaaactttcaacaacggatctcttggttctggcatcgatgaagaacgcagcgaaatgcgataagtaatgtgaattgcagaattcagtgaatcatcgaatctttgaacgcacattgcgcccgccag---tattctggcgggcatgcctgttcgagcgtcatttcaa-ccatcaag-------------------------cccacggcttgtgttgggga--cctgcggct--------gcccgcaggccctgaaaaccagtggcgggctcgct--gtcacaccgagcgtagtagc-----atca-ttctcgctcag-ggcgtgctgcggg--ttccggccgtt--aaacga--ccttcata--------------acccaaggttgacctcggatcaggtaggaagacccgctgaacttaagcatatcaataagcggaggaaaagaaaccaacagggattgccctagtaacggcg-agtgaagcggcaacagctcaaatttgaaatctggcttc-------ggcccgagttgtaatttgcagaggaagctttaggcgcggcaccttctgagtcccctggaacggggcgccatagagggtgagagccccgtatagttggatgcctagcctgtgtaaagctccttcgacgagtcgagtagtttgggaatgctgctcaaaatgggaggtaaatttcttctaaagctaaataccggccagagaccgatagcgcacaagtagagtgatcgaaagatgaaaagcactttgaaaagagggttaaatagcacgtgaaattgttgaaagggaagcgcttgtgaccagacttgcgccgggctgatcatccggtgttc-tcaccggtgcactctgcccggctcaggccagcatcggttc-tcgcggggggataaaggttccgggaatgtagctcct--ccgggagtgttatagcccggggcgtaatgccctc-gcggggaccgaggttcgcgc-tctgcaaggat
CBS_673_80_Amesia_gelasinospora_T             tacacatttgcctcgacgctgtcgcatttgcgacgtaccaacacacccattgggcgcgacggcaaacttgcgaagccgcgccagcttcacaacactcactggggtctcgtgtgcccggccgaaacgccggaaggccaagcttgtggtctcgtcaagaacttgtcgctgatgtgctacgtgagtgtgggtacgcccgcagaccccatcgtcgagttcatgattgcccgcgggatggaagttctcgaggagtacgagcccctccggtatcctaacgcaaccaaggtgtttgtcaacggcacctgggtcggcgtgcaccaggacccgaagcacctggtcacgctggtgcagggcctgcggaggaagaacgtcatttccttcgaggtttcgctggttcgcgacatccgcgaccgcgagttcaagattttctcggatgctggacgcgtcatgaggccgctgtttactgtcgagcaggagcacgg---ttcagactcgggcgccgaaatgggccagctcatcctcaacaaggagcacattacgcggttagaaacggacaaggagctgggcaaataccaccccgactactggggctggcagggcctcttgaagtcaggtgcgatcgagtacctcgatgccgaggaggaggagacggccatgatttgcatgacgcccgaagacctcgacaagttccggtacagaaaaat---ggggttcatcgtc---gaagacaactcaggtcaagg---taacaacaggatcaagacgaagcctaaccccgccacccacacgtacacgcactgcgagattcaccccagcatgctgctcggcatctgcgccagcatcattcccttcccggaccacaaccagacgcgtc-----------ggg-aag----c-------tt-tttt-t-----------g--------ggcccttgat----c----taccc--cac----a-catt---gg-------gag-c-ga-cc-----tcgttc-cacc-a-----------gctac--c------cga-c---------cgacc----------------gaga------g-agcgat-gac----------ggcg-cggct---atgat-gga-aag----------gac-a--cggt-gctgacatta---ctctt---ctac--tacaggttcacctccagaccggccagtgcgtaagtag-----a---------------------atcgat-t----cgag---c---------ccga-cg-----ac---c-------gatacggtgtggtggtg-gtgc------ta---ct----at--g---g---gcga-agactgacaa-ccagct----------ctccagggtaaccaaatcggtgccgctttctggt------atgtttt----gatg------cc-aactc----catccgt----------tt-gc-gt---------g-tc--tatgg-----------gcaa--tg-a--ag-actgactt-ctatcacaggcagaccatctctggcgagcacggcctcgacagcaatggcgtgtacgtg----actg-tcgcc---gacc--caaac-------ct-ccg--ataa---t-----ccc-------tcgctcaccg------ctatgataggtacaacggcacctcggagctccagctcgagcgcatgaacgtctacttcaacgaggtgagtc-gcgct--cat-acaccgt-cat--------------------atgttgctttcgagg---------------------------ctgcg-gtcgctgacaat-at-a-tg------------------tttttcaggcttccggcaacaagtatgtccctcgtgccgtcctcgtcgacttggagcccggcaccatggatgccgtccgcgctggtcccttcggccagctcttccgcaccgacaacttattacagagttgcaa--aactccc-taaaccattgtgaacgttacc------ttaaccgttgcttcggcgggc--ggcgccctcg--------------------------gcg-----------------------------------cccctcgg-cccacc-c-------------c--------------gggcgcccgccggaggataccc----aactc-----t-tgat-acttt--atggccactctgagtcttc--tgtactgaa-taagtcaaaactttcaacaacggatctcttggttctggcatcgatgaagaacgcagcgaaatgcgataagtaatgtgaattgcagaattcagtgaatcatcgaatctttgaacgcacattgcgcccgccag---tattctggcgggcatgcctgttcgagcgtcatttcaa-ccatcaag-------------------------cccccggcttgtgttgggga--cctgcggct--------gcccgcaggccctgaaaaccagtggcgggctcgct--gtcacaccgagcgtagtagc-----ataa-ttctcgctcag-ggcgtgctgcggg--ttccggccgtt--aaacga--ccttcata--------------acccaaggttgacctcggatcaggtaggaagacccgctgaacttaagcatatcaataagcggaggaaaagaaaccaacagggattgccctagtaacggcg-agtgaagcggcaacagctcaaatttgaaatctggcctc-------ggcccgagttgtaatttgcagaggaagctttaggcgcggcaccttctgagtcccctggaacggggcgccatagagggtgagagccccgtatagttggatgcctagcctgtgtaaagctccttcgacgagtcgagtagtttgggaatgctgctcaaaatgggaggtaaatttcttctaaagctaaataccggccagagaccgatagcgcacaagtagagtgatcgaaagatgaaaagcactttgaaaagagggttaaatagcacgtgaaattgttgaaagggaagcgcttgtgaccagacttgcgccgggctgatcatccggtgttc-tcaccggtgcactctgcccggctcaggccagcatcggttc-tcgcggggggataaaggcccagggaatgtagctcct--ccgggagtgttatagcccggggtgcaatgccctc-gcggggaccgaggttcgcgcatctgcaaggat
CBS_654_79_Botryotrichum_piluliferum          ??????????????????????????????????????????????????????????????????????????????????????????????????????????????????????????????????????????????????????????????????????????????????????????????????????????????????????????????????????????????????????????????????????????????????????????????????????????????????????????????????????????ctggtcaccctggttcagggtttgcggaggaagaacgtcatctcgttcgaggtttcgctcgtccgggacattcgcgaccgcgagttcaagattttctccgacgcgggccgtgtcatgaggccgttgttcacggtagaacaagagaagaa---cggagagagcggcgcagaaatggggcagcttattctcaacaaggagcacattacgagattggaggcggacaaggagttgggcaagtatcaccccgactactggggctggcagggcttgttgaagtcgggcgctatcgagtacctcgatgccgaagaagaggagacggtcatgatcagcatgactcccgaggacctcgacaagttccgttaccgcaagat---ggggttcatcgtt---gaagacaactctggccaagg---taataacaggatcaagacaaagccgaacccggccacgcacatgtacacccactgcgagatccaccccagcatgttgctcggcatctgcgccagcatcatccccttccccgaccacaaccagacgcgtc----------tggg-atg----c-------tt-tttg-------------g--------ggaccctgat----c----taccc--cac----a-cact---gg-------ga--c-ga-cg----------------------ttccccgaccac--c------cga-c---------cgac-----------------gcga------g-agcggt-agc----------ggcg-ctgcc---atgat-gaa-atg----------tac-a--cgat-gctgacttta---tcttt---ctcc--tacaggtccacctccagaccggccaatgcgtaagttg-----g---------------------atcgac-t----cgaa---c---------acgg-cg-----ac---c-------ga--------------c-cgga------tg---gg----gc--g---g---atg---gactgacaagcaacct----------ctctagggtaaccaaatcggtgccgctttctggt------atg-tcc----ggcc------tc-aacat----caagcaa----------tg-ac-gt---------g-tc--aa-ga-----------cgga--tc-a--ag-actgactt-cccctccaggcagaccatttccggcgagcacggcctcgacgccaatggcgtgtatgtg----accg-ccgcc---gatt--cccg--------gc-cga--tgaa---t-----ccc-------ccgctcaccg------cttcgataggtacaacggcacctccgagctccagctcgagcgcatgaacgtctacttcaacgaggtgagtc-gggcc--cgt-acggcct---t--------------------gaggcagccagac---------------------------------g-gtcgctgacgac-ag-a-ta------------------ttctacaggcggcaggcaacaagtatgtccctcgtgccgtccttgtcgacttggagcccggcaccatggatgccgtccgcgccggtcctttcggccagctctttcgccccgacaacttattacagagttgcaa--aactccc-taaaccattgtgaacgttacct----tcaaaccgttgcttcggcgggc--ggc-ccgg------gtc--------------------cg-cccggtg---------------------------ccccctgg-ccccc--t-------------a-----------gcggggcgcccgccggaggaaaaccc---aactc-----t-tgat-tat---tatggcctctctgagtcttc--tgtactgaa-taagtcaaaactttcaacaacggatctcttggttctggcatcgatgaagaacgcagcgaaatgcgataagtaatgtgaattgcagaattcagtgaatcatcgaatctttgaacgcacattgcgcccgccag---tattctggcgggcatgcctgttcgagcgtcatttcaa-ccatcaag-------------------------ccccgcgcttgtgttgggga--cctgcggct--------g-ccgcaggccctgaaaaccagtggcgggctcgct--gtcacaccgggcgtagtaga-----tttt-atctcgctcag-ggcgtgctgcggg--ttccggccgtt-aaaaagc--cttt---------------tttacccaaggttgacctcggatcaggtaggaatacccgctgaacttaagcatatcaataagcggaggaaaagaaaccaacagggattgcctcagtaacggcg-agtgaagcggcaacagctcaaatttgaaatctggcttc-------ggcccgagttgtaatttgcagaggaagctttaggcgcggcaccatctgagtcccctggaacggggcgccacagagggtgagagccccgtatagatggacgcctagcctgtgtaaagctccttcgacgagtcgagtagtttgggaatgctgctcaaaatgggaggtaaatttcttctaaagctaaataccggccagagaccgatagcgcacaagtagagtgatcgaaagatgaaaagcactttgaaaagagggttaaatagcacgtgaaattgttgaaagggaagcgcttgtgaccagacttgcgccgggcggatcatccggtgttc-tcaccggtgcactccgcccggctcaggccagcatcggttc-tcgtggggggataaaggcaccgggaacgtagctcct--ccgggagtgttatagcccggggcgtaatgccctc-gcggggaccgaggaccgcgcatctgcaaggat
CBS_105_14_Botryotrichum_piluliferum          ??????????????????????????????????????????????????????????????????????????????????????????????????????????????????????????????????????????????????????????????????????????????????????????????????????????????????????????????????????????????????????????????????????????????????????????????????????????????????????????????????????????ctggtcaccctggttcagggtttgcggaggaagaacgtcatctcgttcgaggtttcgctcgtccgggacattcgcgaccgcgagttcaagattttctccgacgcgggccgcgtcatgaggccgttgttcacggtagaacaagagaagaa---cggagagagcggcgcagaaatggggcagcttattctcaacaaggagcacattacgagattggaggcggacaaggagttgggcaagtatcaccccgactactggggctggcagggcttgttgaagtcgggcgctatcgagtacctcgatgccgaagaagaggagacggtcatgatcagcatgactcccgaggacctcgacaagttccgttaccgcaagat---ggggttcatcgtc---gaagacaactctggccaagg---taacaacaggatcaagacaaagccgaacccggccacgcacatgtacacccactgcgagatccaccccagcatgttgctcggcatctgcgccagcatcatccccttccccgaccacaaccagacgcgtc----------tggg-atg----c-------tt-tttg-------------g--------ggaccctgat----c----taccc--cac----a-cact---gg-------ga--c-ga-cg----------------------ttccccgaccac--c------cga-c---------cgac-----------------gcga------g-agcggt-agc----------ggcg-ctgcc---atgat-gaa-atg----------tac-a--cgat-gctgacttta---tcttt---ctcc--tacaggtccacctccagaccggccaatgcgtaagttg-----g---------------------atcgac-t----cgaa---c---------acgg-cg-----ac---c-------ga--------------c-cgga------tg---gg----gc--g---g---atg---gactgacaagcaacct----------ctctagggtaaccaaatcggtgccgctttctggt------atg-tcc----ggcc------tc-aacat----caagcaa----------tg-ac-gt---------g-tc--aa-ga-----------cgga--tc-a--ag-actgactt-cccctccaggcagaccatttccggcgagcacggcctcgacgccaatggcgtgtatgtg----accg-ccgcc---gatt--cccg--------gc-cga--tgaa---t-----ccc-------ccgctcaccg------cttcgataggtacaacggcacctccgagctccagctcgagcgcatgaacgtctacttcaacgaggtgagtc-gggcc--cgt-acggcct---t--------------------gaggcagccagac---------------------------------g-gtcgctgacgac-ag-a-ta------------------ttctacaggcggcaggcaacaagtatgtccctcgtgccgtccttgtcgacttggagcccggcaccatggatgccgtccgcgccggtcctttcggccagctctttcgcaccgacaacttattacagagttgcaa--aactccc-taaaccattgtgaacgttacct----tcaaaccgttgcttcggcgggc--ggc-ccgg------gtc--------------------cg-cccggtg---------------------------ccccctgg-ccccc--t-------------a-----------gcggggcgcccgccggaggaaaaccc---aactc-----t-tgat-tat---tatggcctctctgagtcttc--tgtactgaa-taagtcaaaactttcaacaacggatctcttggttctggcatcgatgaagaacgcagcgaaatgcgataagtaatgtgaattgcagaattcagtgaatcatcgaatctttgaacgcacattgcgcccgccag---tattctggcgggcatgcctgttcgagcgtcatttcaa-ccatcaag-------------------------ccccgcgcttgtgttgggga--cctgcggct--------g-ccgcaggccctgaaaaccagtggcgggctcgct--gtcacaccgggcgtagtaga-----tttt-atctcgctcag-ggcgtgctgcggg--ttccggccgtt-aaaaagc--cttt---------------tttacccaaggttgacctcggatcaggtaggaatacccgctgaacttaagcatatcaataagcggaggaaaagaaaccaacagggattgcctcagtaacggcg-agtgaagcggcaacagctcaaatttgaaatctggcttc-------ggcccgagttgtaatttgcagaggaagctttaggcgcggcaccatctgagtcccctggaacggggcgccacagagggtgagagccccgtatagatggacgcctaacctgtgtaaagctccttcgacgagtcgagtagtttgggaatgctgctcaaaatgggaggtaaatttcttctaaagctaaataccggccagagaccgatagcgcacaagtagagtgatcgaaagatgaaaagcactttgaaaagagggttaaatagcacgtgaaattgttgaaagggaagcgcttgtgaccagacttgcgccgggcggatcatccggtgttc-tcaccggtgcactccgcccggctcaggccagcatcggttc-tcgtggggggataaaggcaccgggaacgtagctcct--ccgggagtgttatagcccggggcgtaatgccctc-gcggggaccgaggaccgcgcatctgcaaggat
CBS_604_69_Botryotrichum_atrogriseum          tacaccttcgcctcgaccttgtcgcatttgcggcgtaccaacacccccattgggcgcgacggcaaactcgccaagcctcgccaacttcacaacactcattggggtcttgtgtgtccggcagagacgccggaaggccaggcttgcggtctcgtcaagaacctgtccctgatgtgctacgtgagtgtgggcacaccagcggaccccatcgtcgagttcatggttgcccgtggtatggaagtgctcgaagagtacgagccactccggtaccccaacgcaaccaaggtatttgtcaacggcacatgggtcggcgtgcatcaggacccgaagcacctggtcaccctggttcaagggttgcggaggaagaacgtcatctcgttcgaggtttcactcgtccgggacattcgcgaccgcgagttcaagattttctccgacgccggccgtgtcatgaggccgctgttcaccgtagaacaagagaagaa---cggagagagcggcgcagagatgggccagctcattctcaacaaggagcacattacgagattggaggcggacaaggagttgggcaagtatcaccccgactactggggctggcagggcttgttgaagtcgggtgctatcgagtacctcgatgccgaagaggaggagacggtcatgatcagcatgactcccgaggacctcgacaagttccgttaccgcaaaat---ggggttcatcgtc---gaagacaactctggccaagg---taacaacaggatcaagacaaagccgaacccgaccacgcacatgtacacccactgcgagatccaccccagcatgttgctcggcatctgcgccagcattattcccttccccgaccacaaccagacgcgtc----------tggg-atg----c-------tt-tttt----------------------ggaccctgat----c----taccc--cac----a-cact---gg-------ga--c-ga-cg-----tcgttc-cacc-accagttccccgaccac--c------cga-c---------cgac-----------------gcga------g-agcggt-agc----------ggcg-ctgtc---atgat-gga-atg----------tac-g--cgat-gctgacttta---tcttt---ctac--tccaggtccacctccagaccggccaatgcgtaagttg-----g---------------------atcgac-t----cgaa---c---------acgg-cg-----ac---t-------ga--------------c-cgga------tg---ga----gc--g---g---atg---gactgacaagcaacct----------ctctagggtaaccaaatcggtgccgctttctggt------atg-tcc----ggcc------tc-aacat----caagcaa----------tg-ac-gt---------g-tc--aa-ga-----------ccga--tc-a--ag-actgactt-cccctccaggcagaccatttccggcgagcacggcctcgacgccaatggcgtgtatgtg----accg-ccgcc---gatt--cccg--------gc-cga--tgaa---t-----ccc-------ccgctcaccg------cttcgataggtacaacggcacctccgagctccagctcgagcgcatgaacgtctacttcaacgaggtgagtc-gggcc--cgt-acgcctt------------------------tgggcagccagacgg---------------------------tcgtg-gtcgctgacgac-ag-a-ta------------------ttctgcaggcgaccggcaacaagtatgtccctcgtgccgtccttgtcgacttggagcccggcaccatggatgccgtccgcgccggtcctttcggccagctcttccgccccaacaacttattacagagttgcaa--aactccc-taaaccattgtgaacgttacct----tcaaaccgttgcttcggcgggc--ggc-ccgg------gtc--------------------cg-cccggtg---------------------------ccccctgg-ccccc--t-------------a-----------gcggggcgcccgccggaggaaaaccc---aactc-----t-tgat-tat---tatggcctctctgagtcttc--tgtactgaa-taagtcaaaactttcaacaacggatctcttggttctggcatcgatgaagaacgcagcgaaatgcgataagtaatgtgaattgcagaattcagtgaatcatcgaatctttgaacgcacattgcgcccgccag---tattctggcgggcatgcctgttcgagcgtcatttcaa-ccatcaag-------------------------ccccaggcttgtgttgggga--cctgcggct--------g-ccgcaggccctgaaaaccagtggcgggctcgct--gtcacaccgggcgtagtaga-----tttt-atctcgctctg-ggcgtgctgcggg--ttccggccgtt-aaaaaac--cctt---------------ttaacccaaggttgacctcggatcaggtaggaatacccgctgaacttaagcatatcaataagcggaggaaaagaaaccaacagggattgccccagtaacggcg-agtgaagcggcaacagctcaaatttgaaatctggcttc-------ggcccgagttgtaatttgcagaggaagctttaggcgcggcaccatctgagtcccctggaacggggcgccaaagagggtgagagccccgtatagatggacgcctagcctgtgtaaagctccttcgacgagtcgagtagtttgggaatgctgctcaaaatgggaggtaaatttcttctaaagctaaatattggccagagaccgatagcgcacaagtagagtgatcgaaagatgaaaagcactttgaaaagagggttaaatagcacgtgaaattgttgaaagggaagcgcttgtgaccagacttgcgccgggcggatcatccggtgttc-tcaccggtgcactccgcccggctcaggccagcatcggttc-tcgtggggggataaaggcaccgggaacgtagctcct--ccgggagtgttatagcccggggcgtaatgccctc-gcggggaccgaggaccgcgcttctgcaaggat
CBS_130_28_Botryotrichum_atrogriseum          ??????????????????????????????????????????????????????????????????????ccaagcctcgccaacttcacaacactcattggggtcttgtgtgtccggcagagacgccggaaggccaggcttgcggtctcgtcaagaacctgtccctgatgtgctacgtgagtgtgggcacaccagcggaccccatcgtcgagttcatggttgcccgtggtatggaagtgctcgaagagtacgagccactccggtaccccaacgcaaccaaggtatttgtcaacggcacatgggtcggcgtgcatcaggacccgaagcacctggtcaccctggttcaagggttgcggaggaagaacgtcatctcgttcgaggtttcactcgtccgggacattcgcgaccgcgagttcaagattttctccgacgccggccgtgtcatgaggccgctgttcaccgtagaacaagagaagaa---cggagagagcggcgcagagatgggccagctcattctcaacaaggagcacattacgagattggaggcagacaaggagttgggcaagtatcaccccgactactggggctggcagggcttgttgaagtcgggtgctatcgagtacctcgatgccgaagaggaggagacggtcatgatcagcatgactcccgaggacctcgacaagttccgttaccgcaaaat---ggggttcatcgtc---gaagacaactctggccaagg---taacaacaggatcaagacaaagccgaacccgaccacgcacatgtacacccactgcgagatccaccccagcatgttgctcggcatctgcgccagcatcattcccttccccgaccacaaccagacgcgtc----------tggg-atg----c-------tt-tttt----------------------ggaccctgat----c----taccc--cac----a-cgct---gg-------ga--c-ga-cg-----tcgttc-cacc-accagttccccgaccac--c------cga-c---------cggc-----------------gcga------g-agcggt-agc----------ggcg-ctgcc---atgat-gga-atg----------tac-a--cgat-gctgacttta---tcttt---ctac--ttcaggtccacctccagaccggccaatgcgtaagttg-----g---------------------atcgac-t----cgaa---c---------acgg-cg-----ac---c-------ga--------------c-cgga------tg---ga----gc--g---g---atg---gactgacaagcaacct----------ctctagggtaaccaaatcggtgccgctttctggt------atg-tcc----ggcc------tc-aacat----caagcaa----------tg-ac-gt---------g-tc--aa-ga-----------ccga--tc-a--ag-actgactt-cccctccaggcagaccatttccggcgagcacggcctcgacgccaatggcgtgtatgtg----accg-ccgcc---gatt--cccg--------gc-cga--tgaa---t-----ccc-------ccgctcaccg------cttcgataggtacaacggcacctccgagctccagctcgagcgcatgaacgtctacttcaacgaggtgagtc-gggcc--cgt-acgcctt------------------------tgggcagccagacgg---------------------------tcgtg-gtcgctgacgac-ag-a-ta------------------ttctgcaggcgaccggcaacaagtatgtccctcgtgccgtccttgtcgacttggagcccggcaccatggatgccgtccgcgccggtcctttcggccagctcttccgccccaacaacttattacagagttgcaa--aactccc-taaaccattgtgaacgttacct----tcaaaccgttgcttcggcgggc--ggc-ccgg------gtc--------------------cg-cccggtg---------------------------ccccctgg-ccccc--t-------------a-----------gcggggcgcccgccggaggaaaaccc---aactc-----t-tgat-tat---tatggcctctctgagtcttc--tgtactgaa-taagtcaaaactttcaacaacggatctcttggttctggcatcgatgaagaacgcagcgaaatgcgataagtaatgtgaattgcagaattcagtgaatcatcgaatctttgaacgcacattgcgcccgccag---tattctggcgggcatgcctgttcgagcgtcatttcaa-ccatcaag-------------------------ccccaggcttgtgttgggga--cctgcggct--------g-ccgcaggccctgaaaaccagtggcgggctcgct--gtcacaccgggcgtagtaga-----tttt-atctcgctctg-ggcgtgctgcggg--ttccggccgtt-aaaaaac--cttt---------------tttacccaaggttgacctcggatcaggtaggaatacccgctgaacttaagcatatcaataagcggaggaaaagaaaccaacagggattgccccagtaacggcg-agtgaagcggcaacagctcaaatttgaaatctggcttc-------ggcccgagttgtaatttgcagaggaagctttaggcgcggcaccatctgagtcccctggaacggggcgccaaagagggtgagagccccgtatagatggacgcctagcctgtgtaaagctccttcgacgagtcgagtagtttgggaatgctgctcaaaatgggaggtaaatttcttctaaagctaaatattggccagagaccgatagcgcacaagtagagtgatcgaaagatgaaaagcactttgaaaagagggttaaatagcacgtgaaattgttgaaagggaagcgcttgtgaccagacttgcgccgggcggatcatccggtgttc-tcaccggtgcactccgcccggctcaggccagcatcggttc-tcgtggggggataaaggcaccgggaacgtagctcct--ccgggagtgttatagcccggggcgtaatgccctc-gcggggaccgaggaccgcgcttctgcaaggat
CBS_460_90_Botryotrichum_peruvianum           tacaccttcgcctcgaccttgtcgcatttgcggcgtaccaacacgcccattgggcgcgacggcaagctcgccaaacctcgccaacttcacaacacgcattggggccttgtgtgtccggcagagacgccggaaggccaagcttgcggtctcgtcaagaacctgtccctgatgtgttacgttagtgtgggcacaccggcggaccccatcgtcgagttcatggttgcccgcggtatggaagttctcgaggagtacgagccactgcggtaccccaacgcaaccaaggtgtttgtcaacggcacatgggtcggcgtgcatcaggacccgaagcacctggtcaccctggttcaggggttgcggaggaagaacgtcatctcgttcgaggtttcactcgtccgggacattcgcgaccgcgagttcaagatcttctccgacgctggccgtgtcatgaggccgctgttcaccgtagaacaggaaaagaa---cggggagagcggcgcagagatgggccagcttattctcaacaaggatcatattgcgagattggaggcggacaaggagttgggcaagtatcaccccgactactggggctggcagggcttgttgaagtcgggtgctatcgagtacctcgatgccgaagaggaggagacggtcatgatcagcatgactcccgaggacctcgacaagttccgttaccgcaaaat---ggggttcatcgtg---gaagacaactctggccaagg---taacaacaggatcaagacgaagccgaacccggctacgcacatgtacactcactgcgagatccaccccagtatgttgctcggcatctgcgccagcatcatccccttcccggaccacaatcagacgcgtc----------tggg-atg----c-------tt-tttt-g-----------c--------gacctccgat----c----taccc--cac----a-cgct---gg-------ga--c-ga-cg-----tcgttc-cacc-ag-ttccccctgaccac--c------cga-c---------cgac-----------------gcga------g-agcggt-agc----------ggcg-ctgtc---atcat-gga-atg----------tac-a--cgat-gctgactctg---tcttt---ctcc--tacaggttcacctccagaccggtcaatgcgtaagttg-----g---------------------atcgat-t----cgaa---c---------atgg--------ac---c-------ga--------------c-tgga------tg---gt----gc--g---g---gtg---gactgacaa-cagcct----------ctctagggtaaccaaatcggtgccgctttctggt------atg-ttc----ggcc------tc-aacat----caagcaa----------tg-ac-gt---------g-tc--ga-ga-----------ccga--tc-a--ag-actgacat-tccctccaggcagactatttccggcgagcacggcctcgacagcaatggcgtgtacgtg----actg-tcgcc---gatt--cccg--------gc-cga--tgaa---ta---cccc-------ccactcaccg------cttcgatagatacaacggcacctccgagctccagctcgagcgcatgaacgtctacttcaacgaggtaagtc-gggcc--cat-acacctt---c--------------------aaggtagctagacgg---------------------------ccatg-gtcgctgacgac-ag-a-ta------------------ttccacaggcgtccggcaacaagtatgtccctcgtgccgtccttgtcgacttggagcccggcaccatggatgccgtccgcgccggtcctttcggccagctcttccgccacgacaacttattacagagttgcaa--aactccc-taaaccattgtgaacgttacct----tcaaaccgttgcttcggcgggc--ggc-ccgg------gtc--------------------cg-cccggtg---------------------------ccccctgg-ccccc--t-------------a-----------gcggggcgcccgccggagg-aaaccc---aactc-----t-tgat-tat---tatggcctctctgagtcttc--tgtactgaa-taagtcaaaactttcaacaacggatctcttggttctggcatcgatgaagaacgcagcgaaatgcgataagtaatgtgaattgcagaattcagtgaatcatcgaatctttgaacgcacattgcgcccgccag---tattctggcgggcatgcctgttcgagcgtcatttcaa-ccatcaag-------------------------ccccgggcttgtgttgggga--cctgcggct--------g-ccgcaggccctgaaaaccagtggcgggctcgct--gtcacaccgggcgtagtaga-----tttt-atctcgctcag-ggcgtgctgcggg--ttccggccgtt-aaaaagc--cttt---------------tttacccaaggttgacctcggatcaggtaggaagacccgctgaacttaagcatatcaataagcggaggaaaagaaaccaacagggattgccctagtaacggcg-agtgaagcggcaacagctcaaatttgaaatctggcttc-------ggcccgagttgtaatttgcagaggaagctttaggcgcggcaccatctgagtcccctggaacggggcgccacagagggtgagagccccgtatagatggacgcctagcctgtgtaaagctccttcgacgagtcgagtagtttgggaatgctgctcaaaatgggaggtaaatttcttctaaagctaaataccggccagagaccgatagcgcacaagtagagtgatcgaaagatgaaaagcactttgaaaagagggttaaatagcacgtgaaattgttgaaagggaagcgcttgtgaccagacttgcgccgggcggatcatccggtgttc-tcaccggtgcactccgcccggctcaggccagcatcggttc-tcgtggggggataaaggcaccgggaacgtagctcct--ccgggagtgttatagcccggggcgtaatgccctc-gcggggaccgaggaccgcgcttctgcaaggat
CBS_421_93_Botryotrichum_peruvianum           tacaccttcgcctcgaccttgtcgcatttgcggcgtaccaacacgcccattgggcgcgacggcaagctcgccaaacctcgccaacttcacaacacgcattggggccttgtgtgtccggcagagacgccggaaggccaagcttgcggtctcgtcaagaacctgtccctgatgtgttacgttagtgtgggcacaccggcggaccccatcgtcgagttcatggttgcccgcggtatggaagttctcgaggagtacgagccactgcggtaccccaacgcaaccaaggtgtttgtcaacggcacatgggtcggcgtgcatcaggacccgaagcacctggtcaccctggttcaggggttgcggaggaagaacgtcatctcgttcgaggtttcactcgtccgggacattcgcgaccgcgagttcaagatcttctccgacgctggccgtgtcatgaggccgctgttcaccgtagaacaggaaaagaa---cggggagagcggcgcagagatgggccagcttattctcaacaaggatcatattgcgagattggaggcggacaaggagttgggcaagtatcaccccgactactggggctggcagggcttgttgaagtcgggtgctatcgagtacctcgatgccgaagaggaggagacggtcatgatcagcatgactcccgaggacctcgacaagttccgttaccgcaaaat---ggggttcatcgtg---gaagacaactctggccaagg---taacaacaggatcaagacgaagccgaacccggctacgcacatgtacactcactgcgagatccaccccagtatgttgctcggcatctgcgccagcatcatccccttcccggaccacaatcagacgcgtc----------tggg-atg----c-------tt-tttt-g-----------c--------gacctccgat----c----taccc--cac----a-cgct---gg-------ga--c-ga-cg-----tcgttc-cacc-ag-ttccccctgaccac--c------cga-c---------cgac-----------------gcga------g-agcggt-agc----------ggcg-ctgtc---atcat-gga-atg----------tac-a--cgat-gctgactctg---tcttt---ctcc--tacaggttcacctccagaccggtcaatgcgtaagttg-----g---------------------atcgat-t----cgaa---c---------atgg--------ac---c-------ga--------------c-tgga------tg---gt----gc--g---g---gtg---gactgacaa-cagcct----------ctctagggtaaccaaatcggtgccgctttctggt------atg-ttc----ggcc------tc-aacat----caagcaa----------tg-ac-gt---------g-tc--ga-ga-----------ccga--tc-a--ag-actgacat-tccctccaggcagactatttccggcgagcacggcctcgacagcaatggcgtgtacgtg----actg-tcgcc---gatt--cccg--------gc-cga--tgaa---ta---cccc-------ccactcaccg------cttcgatagatacaacggcacctccgagctccagctcgagcgcatgaacgtctacttcaacgaggtaagtc-gggcc--cat-acacctt---c--------------------aaggtagctagacgg---------------------------ccatg-gtcgctgacgac-ag-a-ta------------------ttccacaggcgtccggcaacaagtatgtccctcgtgccgtccttgtcgacttggagcccggcaccatggatgccgtccgcgccggtcctttcggccagctcttccgccacgacaacttattacagagttgcaa--aactccc-taaaccattgtgaacgttacct----tcaaaccgttgcttcggcgggc--ggc-ccgg------gtc--------------------cg-cccggtg---------------------------ccccctgg-ccccc--t-------------a-----------gcggggcgcccgccggagg-aaaccc---aactc-----t-tgat-tat---tatggcctctctgagtcttc--tgtactgaa-taagtcaaaactttcaacaacggatctcttggttctggcatcgatgaagaacgcagcgaaatgcgataagtaatgtgaattgcagaattcagtgaatcatcgaatctttgaacgcacattgcgcccgccag---tattctggcgggcatgcctgttcgagcgtcatttcaa-ccatcaag-------------------------ccccgggcttgtgttgggga--cctgcggct--------g-ccgcaggccctgaaaaccagtggcgggctcgct--gtcacaccgggcgtagtaga-----tttt-atctcgctcag-ggcgtgctgcggg--ttccggccgtt-aaaaagc--cttt---------------tttacccaaggttgacctcggatcaggtaggaagacccgctgaacttaagcatatcaataagcggaggaaaagaaaccaacagggattgccctagtaacggcg-agtgaagcggcaacagctcaaatttgaaatctggcttc-------ggcccgagttgtaatttgcagaggaagctttaggcgcggcaccatctgagtcccctggaacggggcgccacagagggtgagagccccgtatagatggacgcctagcctgtgtaaagctccttcgacgagtcgagtagtttgggaatgctgctcaaaatgggaggtaaatttcttctaaagctaaataccggccagagaccgatagcgcacaagtagagtgatcgaaagatgaaaagcactttgaaaagagggttaaatagcacgtgaaattgttgaaagggaagcgcttgtgaccagacttgcgccgggcggatcatccggtgttc-tcaccggtgcactccgcccggctcaggccagcatcggttc-tcgtggggggataaaggcaccgggaacgtagctcct--ccgggagtgttatagcccggggcgtaatgccctc-gcggggaccgaggaccgcgcttctgcaaggat
CBS_116_64_Botryotrichum_verrucosum_T         tacaccttcgcctcaaccttgtcgcatttgcggcgtaccaacacccccattgggcgcgacggcaaactcgccaaacctcgccagcttcataacacacattggggtcttgtgtgtccggcagagacgccggaaggccaggcttgcggtctcgtcaagaacctgtccctcatgtgctacgtcagtgtgggcacaccagcggaccccatcgtcgagtttatggttgcccgtgggatggaagtgctcgaggagtacgagccactgcggtaccccaatgcaaccaaggtatttgtcaacggcacatgggtcggcgtgcatcaggacccgaagcacctggtcaccctggttcaagggttgcggaggaagaacgtcatctcgttcgaggtttcactcgtccgggacattcgcgaccgcgagttcaagatcttctccgacgccggccgtgtcatgaggccgctgttcaccgtagaacaggagaagaa---cggagagagcggcgcagagatgggccagcttattctcaacaaggagcacatcacgagattggaggcggacaaggagttgggcaagtatcaccccgactactggggctggcagggcttgttgaagtcgggtgctatcgagtacctcgatgccgaagaggaggagacggtcatgatcagcatgactcccgaggacctcgacaagttccgttaccgcaaaat---ggggttcatcgtg---gaagacaactctggccaagg---taacaacaggatcaagacgaagccgaacccggcgacgcacatgtacactcactgcgagatccaccccagcatgttgctcggcatctgcgccagcatcattcccttccccgaccacaaccagacgcgtc----------tggg-aaa----c-------tt-tttt-------------g--------ggaccctgat----c----taccc--cac----a-cact---gg-------ga--c-ga-cg-----tcgttc-cacc-a---gttccccgaccac--c------cga-c---------cgac-----------------gcga------g-agcggt-agc----------ggcg-ctgcc---atgat-gga-atg----------aac-a--cgat-gctgactcgg---tcttg---ctac--tacaggttcacctccagaccggccaatgcgtaagttg-----g---------------------atcgat-t----cgaa---c---------acgg--c-----ac---t-------ga--------------c-cgga------tg---gt----gc--g---g---atg---gactgacag-caagct----------ctctagggtaaccaaatcggtgctgctttctggt------atg-ttc----ggcc------tc-agcat----caagcac----------tg-ac-gt---------g-tc--gg-ga-----------ccga--tc-a--ag-actaactt-cccctccaggcagaccatttccggcgagcacggcctcgacagcaatggcgtgtacgtg----accg-tcgcc---gatt--cccg--------gc-cga--tgaa---------ccc-------ccgctcaccg------cttcgataggtacaacggcacctccgagctccagctcgagcgcatgaacgtctacttcaacgaggtgagtc-gggtt------acacctt-cat--------------------cgcgtaaccaaaacg---------------------------tcgag-gtcactaaccgc-ag-a-tg------------------ttctgcaggcgtccggaaacaagtatgtccctcgtgccgtcctcgtcgacttggagcccggcaccatggatgccgtccgcgccggtcctttcggccagctcttccgccccgacaacttattacagagttgcaa--actccct--aaaccattgtgaacgttacct----tcaaaccgttgcttcggcgggc--ggc-ccgg------gtc--------------------cg-cccggtg---------------------------ccccctgg-ccccc--t-------------a-----------gcggggcgcccgccggagg-aaaccc---aactc-----t-tgatacat---tatggcctctctgagtcttc--tgtactgaa-taagtcaaaactttcaacaacggatctcttggttctggcatcgatgaagaacgcagcgaaatgcgataagtaatgtgaattgcagaattcagtgaatcatcgaatctttgaacgcacattgcgcccgccag---tattctggcgggcatgcctgttcgagcgtcatttcaa-ccatcaag-------------------------ccccaggcttgtgttgggga--cctgcggct--------g-ccgcaggccctgaaaaccagtggcgggctcgct--gtcacaccgggcgtagtaga-----tttt-atctcgctcag-ggcgtgctgcggg--ttccggccgtt-aaaaagc--cttt---------------tttacccaaggttgacctcggatcaggtaggaagacccgctgaacttaagcatatcaataagcggaggaaaagaaaccaacagggattgccccagtaacggcg-agtgaagcggcaacagctcaaatttgaaatctggcttc-------ggcccgagttgtaatttgcagaggaagctttaggcgcggcaccatctgagtcccctggaacggggcgccacagagggtgagagccccgtatagatggacgcctagcctgtgtaaagctccttcgacgagtcgagtagtttgggaatgctgctcaaaatgggaggtaaatttcttctaaagctaaataccggccagagaccgatagcgcacaagtagagtgatcgaaagatgaaaagcactttgaaaagagggttaaatagcacgtgaaattgttgaaagggaagcgcttgtgaccagacttgcgccgggcggatcatccggtgttc-tcaccggtgcactccgcccggctcaggccagcatcggttc-tcgtggggggataaaggcaccgggaacgtagctcct--ccgggagtgttatagcccggggcgtaatgccctc-gcggggaccgaggaccgcgcatctgcaaggat
CBS_163_52_Botryotrichum_murorum              tacacctttgcctcgaccttgtcgcatttgcggcgtaccaacacgcctatcgggcgcgacggcaagctcgccaaacctcgtcagctccacaacacccattgggggcttgtgtgtccagccgagacacccgaaggtcaggcttgcggtctcgtcaagaacctgtccctgatgtgctacgtcagtgtgggcacaccggcggaccccatcgtcgagttcatggttgcccggggcatggaagtgctggaggagtacgagccgctgcggtatccgaatgcgaccaaggtgtttgtcaacggcacctgggtcggcgtccaccaagacccgaagcatttggtcaccctggttcaggggctgcggaggaagaacgtcatctcgttcgaggtttcgctcgtccgcgacatccgcgaccgcgagttcaagatcttctccgatgcgggtcgtgtcatgaggccgttgttcaccgtggaacaagagaagaa---cggagagagcggtgttgagatgggccagcttattctcaaaaaggagcacatcacaaggttggaggcggacaaggagttgggcaaatatcaccccgactactggggctggcagggcttgctgaagtcgggtgctatcgagtacctcgacgccgaggaggaggagacggtcatgatcagcatgacgcccgaggacctcgacaagttccgttaccgcaaaat---ggggttcatcgtg---gaagacaactctggccaagg---taacaacaggatcaagacaaagccaaacccggctacgcacatgtacacccactgcgagatccaccccagcatgttgctcggcatctgcgccagcatcatccctttccccgaccacaaccagacgcgtc----------cggg-aag----c-------tt-tttt-t-----------g--------ggcccctgat----c----taccc--cac----a-catt---gg-------ga--c-ga-cg-----tcgttc-cacc-a---gctccccgaccac--c------cga-c---------cgacgc-------------gagcga------g-ggcgat-agc----------ggcg-ctgcc---atgat-gga-atg----------aac-a--cagt-actgactttg---tcttt---ttac--tacaggtccatcttcagaccggccaatgcgtaagtgg-----g---------------------atcgac-t----cgaa---c---------acgg-cg-----ac---c-------ga--------------c-cgga------tg---gt----gc--g---g---gtg---gactgacag-caagct----------ctctagggtaaccaaattggtgccgctttctggt------atg-ttc----agcc------tc-aacac----caggcac----------tg-ac-gt---------g-tc--aa-ga-----------ccga--cc-a--ag-actgactt-cctctccaggcagaccatttccggcgagcacggcctcgacagcaatggcgtgtacgtg----acgg-gcgcc---gact--cccg--------ac-caa--tgat---c-----ccc-------tcgctcaccg------attcgataggtacaacggcacctcggagctccagctcgagcgcatgaacgtctacttcaacgaggtgagtc-ggaca--cat-gcagccttcat--------------------caggcaaccgaacgt---------------------------tcctg-gttgctgacaac-ag-a-t-------------------ttctacaggccgccggcaacaagtatgttccccgcgccgtcctggtcgacttggagcccggcaccatggatgccgtccgcgccggtcccttcggccagctcttccgccccaacaacttattacagagttgcaa--aactccc--aaaccattgtgaacgttacct----tcaaaccgttgcttcggcgggc--ggc-ccgg------gtc--------------------cg-cccggtg---------------------------ccccctgg-ccccc--t-------------c-----------gcggggcgcccgccggagg-aaaccc---aactc-----t-tgatacat---tatggcctctctgagtcttc--tgtactgaa-taagtcaaaactttcaacaacggatctcttggttctggcatcgatgaagaacgcagcgaaatgcgataagtaatgtgaattgcagaattcagtgaatcatcgaatctttgaacgcacattgcgcccgccag---tattctggcgggcatgcctgttcgagcgtcatttcaa-ccatcaag-------------------------ccccaggcttgtgttgggga--cctgcggct--------g-ccgcaggccctgaaaaccagtggcgggctcgct--gtcacaccgggcgtagtaga-----tttt-atctcgctcag-ggcgtgctgcggg--ttccggccgtt-aaaaagc--cttt---------------tttacccaaggttgacctcggatcaggtaggaagacccgctgaacttaagcatatcaataagcggaggaaaagaaaccaacagggattgccccagtaacggcg-agtgaagcggcaacagctcaaatttgaaatctggcttc-------ggcccgagttgtaatttgcagaggaagctttaggcgcggcaccatctgagtcccctggaacggggcgccacagagggtgagagccccgtatagatggacgcctagcctgtgtaaagctccttcgacgagtcgagtagtttgggaatgctgctctaaatgggaggtaaatttcttctaaagctaaataccggccagagaccgatagcgcacaagtagagtgatcgaaagatgaaaagcactttgaaaagagggttaaatagcacgtgaaattgttgaaagggaagcgcttgtgaccagacttgcgccgggcggatcatccggtgttc-tcaccggtgcactccgcccggctcaggccagcatcggttc-tcgtggggggacaaaggtcccgggaacgtagctcct--ccgggagtgttatagcccggggcgtaatgccctc-gcggggaccgaggaccgcgcttctgcaaggat
CBS_173_68_Botryotrichum_murorum              tacacctttgcctcgaccttgtcgcatttgcggcgtaccaacacgcctatcgggcgcgacggcaagctcgccaaacctcgtcagctccacaacacccattgggggcttgtgtgtccagccgagacacccgaaggtcaggcttgcggtctcgtcaagaacctgtccctgatgtgctacgtcagtgtgggcacaccggcggaccccatcgtcgagttcatggttgcccggggcatggaagtgctggaggagtacgagccgctgcggtatccgaatgcgaccaaggtgtttgtcaacggcacctgggtcggcgtccaccaagacccgaagcatttggtcaccctggttcaggggctgcggaggaagaacgtcatctcgttcgaggtttcgctcgtccgcgacatccgcgaccgcgagttcaagatcttctccgatgcgggtcgtgtcatgaggccgttgttcaccgtggaacaagagaagaa---cggagagagcggtgttgagatgggccagcttattctcaaaaaggagcacatcacaaggttggaggcggacaaggagttgggcaaatatcaccccgactactggggctggcagggcttgctgaagtcgggtgctatcgagtacctcgacgccgaggaggaggagacggtcatgatcagcatgacgcccgaggacctcgacaagttccgttaccgcaaaat---ggggttcatcgtg---gaagacaactctggccaagg---taacaacaggatcaagacaaagccaaacccggctacgcacatgtacacccactgcgagatccaccccagcatgttgctcggcatctgcgccagcatcatccctttccccgaccacaaccagacgcgtc----------cggg-aag----c-------tt-tttt-t-----------g--------ggcccctgat----c----taccc--cac----a-catt---gg-------ga--c-ga-cg-----tcgttc-cacc-a---gctccccgaccac--c------cga-c---------cgacgc-------------gagcga------g-ggcgat-agc----------ggcg-ctgcc---atgat-gga-atg----------aac-a--cagt-actgactttg---tcttt---ttac--tacaggtccatcttcagaccggccaatgcgtaagtgg-----g---------------------atcgac-t----cgaa---c---------acgg-cg-----ac---c-------ga--------------c-cgga------tg---gt----gc--g---g---gtg---gactgacag-caagct----------ctctagggtaaccaaattggtgccgctttctggt------atg-ttc----agcc------tc-aacac----caggcac----------tg-ac-gt---------g-tc--aa-ga-----------ccga--cc-a--ag-actgactt-cctctccaggcagaccatttccggcgagcacggcctcgacagcaatggcgtgtacgtg----acgg-gcgcc---gact--cccg--------ac-caa--tgat---c-----ccc-------tcgctcaccg------attcgataggtacaacggcacctcggagctccagctcgagcgcatgaacgtctacttcaacgaggtgagtc-ggaca--cat-gcagccttcat--------------------caggcaaccgaacgt---------------------------tcctg-gttgctgacaac-ag-a-t-------------------ttctacaggccgccggcaacaagtatgttccccgcgccgtcctggtcgacttggagcccggcaccatggatgccgtccgcgccggtcccttcggccagctcttccgccccgacaacttattacagagttgcaa--aactccc--aaaccattgtgaacgttacct----tcaaaccgttgcttcggcgggc--ggc-ccgg------gtc--------------------cg-cccggtg---------------------------ccccctgg-ccccc--t-------------c-----------gcggggcgcccgccggagg-aaaccc---aactc-----t-tgatacat---tatggcctctctgagtcttc--tgtactgaa-taagtcaaaactttcaacaacggatctcttggttctggcatcgatgaagaacgcagcgaaatgcgataagtaatgtgaattgcagaattcagtgaatcatcgaatctttgaacgcacattgcgcccgccag---tattctggcgggcatgcctgttcgagcgtcatttcaa-ccatcaag-------------------------ccccaggcttgtgttgggga--cctgcggct--------g-ccgcaggccctgaaaaccagtggcgggctcgct--gtcacaccgggcgtagtaga-----tttt-atctcgctcag-ggcgtgctgcggg--ttccggccgtt-aaaaagc--cttt---------------tttacccaaggttgacctcggatcaggtaggaagacccgctgaacttaagcatatcaataagcggaggaaaagaaaccaacagggattgccccagtaacggcg-agtgaagcggcaacagctcaaatttgaaatctggcttc-------ggcccgagttgtaatttgcagaggaagctttaggcgcggcaccatctgagtcccctggaacggggcgccacagagggtgagagccccgtatagatggacgcctagcctgtgtaaagctccttcgacgagtcgagtagtttgggaatgctgctctaaatgggaggtaaatttcttctaaagctaaataccggccagagaccgatagcgcacaagtagagtgatcgaaagatgaaaagcactttgaaaagagggttaaatagcacgtgaaattgttgaaagggaagcgcttgtgaccagacttgcgccgggcggatcatccggtgttc-tcaccggtgcactccgcccggctcaggccagcatcggttc-tcgtggggggacaaaggtcccgggaacgtagctcct--ccgggagtgttatagcccggggcgtaatgccctc-gcggggaccgaggaccgcgcttctgcaaggat
CBS_211_55_Botryotrichum_spirotrichum_T       tacaccttcgcctcgaccctgtcacatttgcggcgcaccaacacgcccattgggcgtgacggcaagctcgccaaacctcgccaactccacaacacgcactggggcctggtctgtccagcagaaacgcccgaaggccaggcttgcggtctcgtcaagaacctgtccctgatgtgctacgtcagtgtgggcacaccagcggatcccatcgtcgagttcatggttgcccgtggcatggaagtgctcgaggagtacgagccgctccggtacccgaacgccaccaaggtgtttgtcaacggcacctgggtcggcgtccatcaagacccgaagcacctcgtcacgttggtgcaggggctgcggaggaagaacgtcatctcgttcgaggtctcgctcgtccgcgacattcgcgaccgcgagttcaagatcttctctgacgcgggccgtgtcatgaggccgctcttcacggtggagcaggagaagaa---cggggagagcggggccgagatgggccagctgatcctcaacaaggagcatattacgaggttggaggcggacaaggaattgggcaagtaccaccccgactactggggctggccgggcttgttgaagtcgggtgctatcgagtacctcgacgccgaggaggaggagacggtcatgatcagtatgacccccgaggacctcgacaagttccgttaccgcaagat---gggcttcatcgtg---gaagacaactctggacaagg---taacaacaggatcaagacaaagccgaacccggctacgcacatgtacacccactgcgagatccaccccagcatgttgctcggcatctgcgccagcatcatcccgttccccgaccacaaccagacgcgtc----------tggg-aag----c-------tt-ttt--------------a--------ggcccctgat----c----taccc--cac----a-cgct---gg-------ga--c-ga-cg-----tcgttc-cacc-a---gctacccgaccgc--c------cgc-c---------cgac-----------------gcga------g-ggcgat-cgc----------ggcg-ctgcc---gtgac-ggg-gag----------aac-a--cgat-gctgactctg---ccttc---ccac--tacaggttcacctccagaccggccaatgcgtaagttg-----g---------------------atcgat-a----taaa---c---------acgg-cg-----ac---c-------gac----------cgtc-cgga------tg---at----gc--g---g---gtg---gactgacaa-caagct----------ctccagggtaaccaaattggtgccgctttctggt------atg-ccc----gacc------ac-aacac----caggcac----------tg-ac-gt---------g-tc--aa-gg-----------ccga--tc-g--ag-actgactt-ctctcgcaggcagaccatttccggcgagcacggcctcgacagcaatggcgtgtacgtg----accg-tcacc---ggtt--cccg--------gc-cga--aggg---------tcc-------ccgctcaccg------cttcgataggtacaacggcacctccgagctccagctcgagcgcatgaacgtctacttcaacgaggttagtc-gggct--cat-acggctt-cag--------------------caagcagcgagacga---------------------------gtgtg-gccgctgacaac-ac-a-tg------------------ttctgcaggcgtccggcaacaagtatgttcctcgcgccgtcctggtcgacttggagcccggcaccatggatgccgtccgcgccggtcctttcggccagctcttccgccccgacaacttattacagagttgcaa--aactccc--aaaccattgtgaacgttacct----tcaaaccgttgcttcggcgggc--ggcgccgg------gtc--------------------cg-cccggtg---------------------------cccctcgg-ccccc--t-------------t-----------gcggggcgcccgccggagg-aaaccc---aactc-----t-tgat-tat---catggcctctctgagtcttc--tgtactgaa-taagtcaaaactttcaacaacggatctcttggttctggcatcgatgaagaacgcagcgaaatgcgataagtaatgtgaattgcagaattcagtgaatcatcgaatctttgaacgcacattgcgcccgccag---tattctggcgggcatgcctgttcgagcgtcatttcaa-ccatcaag-------------------------ccccaggcttgtgttgggga--cctgcggct--------g-ccgcaggccctgaaaaccagtggcgggctcgct--gtcacaccgggcgtagtaga-----tttt-atctcgctcag-ggcgtgctgcggg--ttccggccgtt-aaaaagc--cttt---------------tttacccaaggttgacctcggatcaggtaggaatacccgctgaacttaagcatatcaataagcggaggaaaagaaaccaacagggattgccccagtaacggcg-agtgaagcggcaacagctcaaatttgaaatctggcttc-------ggcccgagttgtaatttgcagaggaagctttaggcgcggcaccatctgagtcccctggaacggggcgccaaagagggtgagagccccgtagagatggacgcctagcctgtgtaaagctccttcgacgagtcgagtagtttgggaatgctgctcaaaatgggaggtaaatttcttctaaagctaaataccggccagagaccgatagcgcacaagtagagtgatcgaaagatgaaaagcactttgaaaagagggttaaatagcacgtgaaattgttgaaagggaagcgcttgtgaccagacttgcgccgggcagatcatccggtgttc-tcaccggtgcactctgcccggctcaggccagcatcggttc-tcgcggggggataaaggcgccgggaacgtagctcct--ccgggagtgttatagcccggcgtgtaatgccctc-gcggggaccgaggaccgcgcatctgcaaggat
CBS_353_62_Thielavia_hyrcaniae_T              tatacatttgcctcgacgctgtcgcacttgcggcgcactaacacgcccattgggcgcgacgggaagctggctaaacctcgccagctccacaacacgcactggggcctcgtgtgtccggccgaaacccctgaaggccaggcttgcggtctcgtcaagaacctgtccttgatgtgctatgtcagcgtgggcacgcctgcggatcctatcgtcgagttcatgattgcccgcggcatggaagtgctcgaggaatacgaaccgcttcggtatccgaacgccaccaaagtgtttgtgaatggcacttgggtcggtgttcatcaggacccgaagcacctggtcagtttggttcaaggattgcggcgaaagaacgtcatctcgtttgaggtttcgcttgtcagggacatccgcgaccgcgagttcaagatcttctcggatgctggccgtgtcatgaggccgctgttcactgtcgagcaagagccaaa---cagcgagaccggggctgaggtgggccagctgattctcaacaaggaacacattagccggttggaagccgacaaggagctgggcaaatatcatcccgattactggggttggcagggcttgttgaagtcgggtgccatcgagtacctggatgccgaggaggaggagacagtcatgatttgcatgacacccgaggacctcgacaagttccgttaccgcaagat---gggcttcatcatc---gaagacaattctggtcaggg---taacaacaggatcaagacgaagccgaacccgactactcacatgtacacccactgcgagatccatcccagcatgctgctcggcgtttgcgcgagcatcatcccgttcccagaccacaaccagacgcgtc----------tggc-tag----c-----t-tt-tttt-------------g--------ggcccctaatt-acc----taccc--cac----a-catc---ga-------ga--c-ga-cg-----tcgtcc-gacc-------------cgctc--c------cga-c---------cgac------------------cgc------t-ggcgat-ggc----------agca-ctgcc---gtgat-gga-agg----------cac-a--caat-gctgactatg---tttct---ttgc--tacaggttcacctccagaccggccagtgcgtaagtag-----a---------------------atcgaa-t----cgga---c---------tcgg-ca-----tc---c-------ca--------------t-cgga------tg---gt----acttg---g---gtg---gactaacaa-gaagct-----------cccagggtaaccaaatcggggccgccttctggt------aagttga----cctc------gaaaacaa----c-gaatc----------ct-tc-at--------aa-gt--ca-ag-----------gcga--tc-a--at-gctgacat-ctttgataggcagacaatctctggcgagcacggtctcgacagcaatggcgtgtacgtg----actg-tcgcc---gatc--c--------------tga--tcga---tttacctcc-------ttgctcaccg------ctccgacaggtacaatggaacctccgagcttcagctcgagcgcatgaacgtctacttcaacgaggtacgtc-gacct--cat-accactttact------------------gtaatacaacgaggagcac-------------------------ccttg-tttgctgacgag------------------------cgaacttcaggcttctggcaacaagtatgtccctcgtgccgtcctggtcgacctggagcccggcaccatggatgccgtccgcgccggtcccttcggtcagctcttccgccctgacaactt????????????????????????????????????????????????????tcaaccgttgcttcggcgggc--gggcccgg------gtctcac----------------cg-cccggcc-------------------------gccccaccgg-ccccgc-t-------------c-----------gcggggcgcccgccggaggtacccaa---aactc-----t-tga--tactt-tatggcctctctgagtcttc--tgtactgaa-tcagtcaaaactttcaacaacggatctcttggttctggcatcgatgaagaacgcagcgaaatgcgataagtaatgtgaattgcagaattcagtgaatcatcgaatctttgaacgcacattgcgcccgccag---tattctggcgggcatgcctgttcgagcgtcatttcaa-ccatcaag-------------------------ccccgtgcttgtgttgggga--cctgcggct--------gcccgcaggccctgaaaaccagtggcgggctcgct--gtcacaccgagcgtagtagc-----aaca-acctcgctcag-??????????????????????????-????????????????????????????????????????????????????????????????????????????????????????????????????????????????????????????????????agtgaagcggcaacagctcaaatttgaaatctggcttc-------ggcccgagttgtaatttgcagaggaagctttaggtgcggccccaactgagtcccctggaacggggcgccacagagggtgagagccccgtatagttggacgcctagcctgtgtaaagctccttcgacgagtcgagtagtttgggaatgctgctcaaaatgggaggtaaatttcttctaaagctaaataccggccagagaccgatagcgcacaagtagagtgatcgaaagatgaaaagcactttgaaaagagggttaaatagcacgtgaaattgttgaaagggaagcgcttgtgaccagacttgcgccgggctgatcatccggtgttc-tcaccggtgcactctgcccggctcaggccagcatcggttc-tcgcggggggataaaggctccgggaacgtagctcct--ccgggagtgttatagcccggggcgtaatgccctc-gcggggaccgaggaccgcgctct?????????
CBS_731_68_Thielavia_appendiculata            ??????????????????????????????????????????????????????????????????????????????????????????????????????????????????????????????????????????????????????????????????????????????????????????????????????????????????????????????????????????????????????????????????????????????????????????????????????????????????????????????????????????ctggtcagtttggtccaaggattgcggcgaaagaacgtaatctcgtttgaggtctcgcttgtcagggacatccgcgaccgcgagttcaagatcttttcggatgctggccgtgtcatgaggccgctgttcactgtcgagcaagagccgaa---cagcgagaccggcgccgaggtgggccagctgattctcaacaaggatcacattagccggttggaagcggacaaggagctgggcaagtatcatcccgattactggggttggcagggcctcttgaagtcgggtgccatcgagtacctggatgcggaggaggaggagacagtcatgatttgcatgacgcccgaggacctcgacaagttccgttaccgcaagat---gggctttatcatc---gaagacaattctggtcaggg---taacaacaggattaagacaaagccgaacccgacgactcacatgtacacccactgcgagatccatcccagcatgctgctcggcgtttgcgcgagcatcatcccgttcccagaccacaaccagacgcgtc----------tggg-tag----c-------tt-tttt-------------g--------ggcccctgat---------taccc--cac----a-cata---ga-------ga--c-ga-tg-----tcgtcc-cacc-------------cgctc--c------cga-c---------cgac------------------cgc------t-ggcgat-ggc----------agcg-ctgcc---gtgat-gga-agg----------cac-a--taat-gctgactttg---tttct---ttgc--tacaggttcacctccagactggccagtgcgtaagtag-----a---------------------atcgat-t----cgga---c---------tcga-ca-----tc---t-------ta--------------t-cgga------tg---gt----gcttg---g---gtg---gactgacaa-gaagct-----------cccagggtaaccaaatcggtgccgccttctggt------aggttga----cctc------gaaaacaa----c-aaatc----------ct-tc-at--------ag-cc--ca-ag-----------gcga--tt-a--at-gctgacat-ctttgataggcagaccatctctggcgagcacggtctcgacagcaatggcgtgtacgtg----actg-tcgcc---aatc--c--------------tga--tcga---tttacgtcc-------tcgctcaccg------ctccaacaggtacaatggaacctccgagcttcagctcgagcgcatgaacgtctacttcaatgaggtatgtc-gacct--cat-accagtttact------------------gtaatacgacgaggagcac-------------------------ccctg-tttgctgacgag------------------------cgaaacccaggcttccggcaacaagtatgtccctcgtgccgtcctggtcgacctggagcccggcaccatggatgccgtccgagccggtcccttcggtcagctcttccgccctgacaactt???????????????????????????????????????????????????ttcaaccgttgcttcggcgggc--gggcccgg------gtctcac----------------cgacccggcc-------------------------gccccaacgg-ccccgc-t-------------c-----------gcggggcgcccgccggaggtaccc-a---aactc-----t-tga--tactt-tatggcctctctgagtcttc--tgtactgaa-tcagtcaaaactttcaacaacggatctcttggttctggcatcgatgaagaacgcagcgaaatgcgataagtaatgtgaattgcagaattcagtgaatcatcgaatctttgaacgcacattgcgcccgccag---tattctggcgggcatgcctgttcgagcgtcatttcaa-ccatcaag-------------------------ccccgtgcttgtgttgggga--cctgcggct--------gcccgcaggccctgaaaaccagtggcgggctcgct--gacacaccgagcgtagtagt-----aaca-acctcgctcag-??????????????????????????-????????????????????????????????????????????????????????????????????????????????????????????????????????????????????????????????????agtgaagcggcaacagctcaaatttgaaatctggcttc-------ggcccgagttgtaatttgcagaggaagctttaggtgcggccccaactgagtcccctggaacggggcgccacagagggtgagagccccgtatagttggacgcctagcctgtgtaaagctccttcgacgagtcgagtagtttgggaatgctgctcaaaatgggaggtaaatttcttctaaagctaaataccggccagagaccgatagcgcacaagtagagtgatcgaaagatgaaaagcactttgaaaagagggttaaatagcacgtgaaattgttgaaagggaagcgcttgtgaccagacttgcgccgggctgatcatccggtgttc-tcaccggtgcactctgcccggctcaggccagcatcggttc-tcgcggggggataaaggctccgggaacgtagctcct--ccgggagtgttatagcccggggcgtaatgccctc-gcggggaccgaggaccgcgctct?????????
CBS_945_72_Thielavia_kuwaitensis_T            tacacgtttgcctcgacgctgtcgcatttgcggcgcaccaacacccccatcgggcgcgacgggaagctggccaaacctcggcagctccacaacacgcactggggtctcgtgtgcccggccgagacccccgaaggccaggcttgcggtctcgtcaagaatctatcgctgatgtgctacgtcagtgtgggcacgcccgcggacccgatcgtcgagttcatgattgctcgcggcatggaggttctcgaggaatacgagccgcttcggtacccgaacgccaccaaagtgtttgtgaatggcacttgggtcggtgttcatcaggacccaaagcacctggtcagcttggttcagggattgcggcgaaagaacgtcatctcgttcgaggtttcccttgtcagggacatccgcgaccgcgagttcaagatcttctcggatgccggccgtgtcatgaggccgctctacaccgtcgagcaagagccaaa---cagcgagaccggggccgaggtggggcagctgattctcaacaaggaacacatcagccggttggaagcggacaaggagctgggcaagtaccatcccgattactggggttggcaggggctgctcaagtcgggtgccatcgagtacctggatgccgaggaggaagagacagtcatgatctgcatgacgcccgaagacctcgacaagttccgttaccgcaagat---gggcttcatcatc---gaagacaattctggtcaggg---taacaacaggatcaagacgaagccgaacccgacgacccacatgtatacccactgcgagatccatcccagcatgctgctcggcatctgcgcgagcatcatccccttccccgaccacaaccagacgcgtc----------tggg-tag----c----at-tt-tttt-------------g--------ggcccctgat---------taccc--cac----a-catt---ga-------ga--c-ga-cg-----tcgtcc-cacc-------------cgttc--c------cga-c---------cgac------------------cgc------t-ggcgat-ggc----------ggcg-ctgcc---gtgat-gga-aag----------cac-g--cgat-gctgactttg---tttct---ttgc--tacaggttcacctccagaccggccagtgcgtaagtag-----a---------------------atcgac-t----cgga---c---------ccgaccg-----acaacc-------ca--------------t-caga------tg---gt----gcttg---g---gtg---gactgacag-cgagct-----------cccagggtaaccaaatcggtgccgccttctggt------aggtcaa----cctc------gaaaacag----c-caatc----------ct-tc-at--------aa-ct--ca-ag-----------gtga--tt-g--at-gctgacgt-cctcgataggcagaccatctctggcgagcacggcctcgacagcaatggcgtgtacgtg----acta-ccacc---atcc-----------------cga--tcga---tgtactccc-------tcgctcaccg------ctacaataggtacaacggaacctccgagctccagctcgagcgcatgaacgtctacttcaacgaggttagtc-gacgt--tat-atacctgcgcg------------------ataatacagcgaggagcag-------------------------ccgtg-tttgctgacgag------------------------cgatcctcaggcttccggcaacaagtatgtccctcgtgccgtcctcgtcgacttggagcccggcaccatggacgccgtccgcgctggccccttcggccagctcttccgccctgacaactt???????????????????????????????????????????????????ctcaaccgttgcttcggcgggc--gggcccgg------gcctcac----------------cg-cccggac-------------------------gcccccccag-gccc-c-t-------------c-----------gcggggcgcccgccggaggtaccc-a---aactc-----t-tga--atata-tatggcctctctgagtcttc--tgtactgaa-tcagtcaaaactttcaacaacggatctcttggttctggcatcgatgaagaacgcagcgaaatgcgataagtaatgtgaattgcagaattcagtgaatcatcgaatctttgaacgcacattgcgcccgccag---tattctggcgggcatgcctgtccgagcgtcatttcaa-ccatcaag-------------------------ccccgcgcttgtgttggggt--cctgcggct--------gcccgcaggccctgaaaaccagtggcgggctcgct--gtcgcaccgagcgtagtagc-----ata--acctcgctcag-??????????????????????????-????????????????????????????????????????????????????????????????????????????????????????????????????????????????????????????????????agtgaagcggcaacagctcaaatttgaaatctggcctc-------ggcccgagttgtaatttgcagaggaagctttaggcgcggccccaactgagtcccctggaacggggcgccacagagggtgagagccccgtatagttggacgcctagcctgtgtaaagctccttcgacgagtcgagtagtttgggaatgctgctcaaaatgggaggtaaatttcttctaaagctaaataccggccagagaccgatagcgcacaagtagagtgatcgaaagatgaaaagcactttgaaaagagggttaaatagcacgtgaaattgttgaaagggaagcgcttgtgaccagacttgcgccgggctgatcatccggtgttc-tcaccggtgcactctgcccggctcaggccagcatcggttc-tcgcggggggacaaaggctccgggaacgtagctcct--ccgggagtgttatagcccggggcgcaatgccccc-gcggggaccgaggaccgcgctct?????????
CBS_456_73_Thielavia_fragilis_T               tacacgttcgcctcgacactgtcgcacttgcggcgcaccaacacgcccatcgggcgcgacgggaagctggccaaacctcgtcagctccacaacacgcattggggcctcgtttgcccggccgagacgcccgaaggccaggcttgcggtctcgtcaagaacctgtccctgatgtgctacgtcagcgtgggcacgcccgcggacccgatcgtcgagttcatgattgcccgcggtatggaggtgctcgaggaatacgagccgcttcggtacccgaacgccaccaaggtctttgtcaatggtacctgggtcggtgttcatcaggacccgaaacatctggtcaccctggtccaagggttgcggcggaagaatgtcatttcgtttgaggtgtcgctcgtcagggacatccgcgaccgcgagttcaagatcttctcggatgctggccgtgtcatgaggccactgttcaccgtggagcaagagcacaa---cagcgagagcggcgccgaggtgggccagctgattctcaacaaggaacacatcaaccgactggagacggacaaggagttgggcaaataccatcccgattactggggttggcagggcttgttaaagtcgggtgccatcgagtacctggacgccgaggaggaggagacggtcatgatctgcatgactcccgaggacctcgacaagttccgttaccgcaaaat---gggcttcatcatt---gaagacaattctggtcaggg---taacaacaggatcaagacgaagccgaacccgacgactcacatgtacacccactgcgagatccaccccagcatgttgctcggcatctgcgcgagcatcattccgttcccagaccacaaccagacgcgtc----------tggg-aag----c----tt-tt-tttt-------------g--------ggcccctgat----c----taccccacac----a-catc---ga-------ga--c-ga-cg-----tcgtcc-cacc-------------agctc--c------cga-c---------cgac------------------cga------t-ggcgat-ggt----------ggcg-ctgcc---atgat-ggg-aag----------tac-a--cgat-gctgacattg---tctct---ttgc--tacaggttcaccttcagaccggccagtgcgtaagttg-----a---------------------accgat-t----cgaa---c---------atgg-tg-----ac---c-------ga--------------t-caca------tg---gt----gc--g---g---gtg---gactgacat-gaagct----------ccccagggtaaccaaatcggtgccgctttctggt------atgtt-a----attc------gaaaacac----c-aagtc----------cg-tt-gt--------aa-cc--catgg-----------gcca--tc-a--at-gctgactt-ccttcacaggcagaccatctctggcgagcacggcctcgacagcaatggcgtgtacgtg----actg-tcgcc---gatt--c--------------cga--tcaa---ttaag-ccc-------tcgctcaccg------ctacaataggtacaatggcacctccgagctccagctcgagcgcatgaacgtctacttcaacgaggtaagtc-ggcct--cac-acacctttact------------------gtgtcacgacaa---tcat-------------------------ttgcg-tttgctgacgaa------tgaa---------------tctctccaggcttccggcaacaagtatgtccctcgtgccgtcctggtcgacctggagcccggcaccatggatgccgtccgcgctggtcccttcggtcagctcttccgccctgacaacttattacagagttgcaa--aactccc-taaaccattgtgaaccttacct----ttcaaccgttgcttcggcgggcg-ggccccgtg-----------------------------------------------------------------cccctggg-cccctc---------------------------gc-gggcgcccgccggaggtcaccca---aactc-----t-tgat-acttt--atggcctctctgagtcttc--tgtaccgaa-taagtcaaaactttcaacaacggatctcttggttctggcatcgatgaagaacgcagcgaaatgcgataagtaatgtgaattgcagaattcagtgaatcatcgaatctttgaacgcacattgcgcccgccag---tattctggcgggcatgcctgttcgagcgtcatttcaa-ccatcaag-------------------------ccccgggcttgtgttgggga--cctgcggct--------gcccgcaggccctgaaaaccagtggcgggctcgct--gtcacaccgagcgtagtagc-----atc--acctcgctcag-ggcgtgctccggg--ttccggccgtt--aaaagc--ctttccaa--------------acccaaggttgacctcggatcaggtaggaagacccgctgaacttaagcatatcaataagcggaggaaaagaaaccaacagggattgccttagtaacggcgaagtgaagcggcaacagctcaaatttgaaatctggcttc-------ggcccgagttgtaatttgcagaggaagctttaggcgcggcaccttctgagtcccctggaacggggcgccatagagggtgagagccccgtatagttggatgcctagcctgtgtaaagctccttcgacgagtcgagtagtttgggaatgctgctcaaaatgggaggtaaatttcttctaaagctaaataccggccagagaccgatagcgcacaagtagagtgatcgaaagatgaaaagcactttgaaaagagggttaaatagcacgtgaaattgttgaaagggaagcgcttgtgaccagacttgcgccgggctgatcatccggtgttc-tcaccggtgcactctgcccggctcaggccagcatcggttc-tcgcggggggataaaggccctgggaacgtagctcct--ccgggagtgttatagcccggggcgcaatgccctc-gcggggaccgaggttcgcgc-tctgcaaggat
CBS_165_88_Thielavia_terricola                ??????????????????????????????????????????????????????????????????ctcgccaaaccgcgccagctgcacaacacccactggggtctcgtgtgcccggccgagacgcccgaaggccaggcttgcggtctcgtcaagaacctgtctctgatgtgctacgtcagtgtggggacgccagcggaccccatcatcgagttcatgattgccagaggcatggaggtgctcgaggagtacgagccgctgcggtacccgaacgcgaccaaggtgtttgtcaacggcacctgggtcggtgtccaccaggaaccgaagcatctcgtcaccctggtgcaagggctgcggcggaagaacgtcatctcgttcgaggtctcgcttgtccgggacatacgcgaccgcgagttcaagatcttctcggacgccgggcgtgtcatgaggccgttgttcaccgtggagcaggagcccaa---cagcgagacgggcgccgaggtgggccagctgatcctcaacaaggagcacatcaaccggctggagagggacaaggagctgggcaagtaccaccccgactactggggctggcagggcctgttgaagtcgggcgccatcgagtacctggacgccgaagaggaggagacggtcatgatctgcatgacgcccgaggacctcgacaagttccgttaccgcaagat---gggcttcatcatc---gaagacaattctggtcaggg---taacaacaggatcaagacgaagccgaacccgacgacgcacatgtacacgcactgcgagatccaccccagcatgctgctcggcatctgcgcgagcatcattccgttccccgaccacaaccagacgcgtc----------tggg-aag----c----tt-tt-ttct-------------g--------ggcccctgat----t----taccc--cac----a-catc---ga-------ga--c-aa-cg-----tcgtcc-cgtc-------------agctc--g------cga-c---------cgac------------------cca------t-ggcgat-ggc----------agcg-cttcc---aagat-gac-aag----------tac-a--cgat-gctgacattg---tctct---ttgc--tacaggtccacctccagaccggccagtgcgtaagtag-----a---------------------accgac-c----cgaa---c---------ccgg-cg-----ac---c-------ga--------------t-ccga------tg---tc----gc--a---g---ttg---gactgacctgaa-ccc-----------cccagggtaaccaaatcggtgctgctttctggt------atgttga----actc------gaaaacat----tgaagct----------cc-tc-gc--------ga-cc--cg-ag-----------gcga--gc-a--at-gctgacgt-ccatcccaggcagaccatctctggcgagcacggcctcgacagcaatggcgtgtacgtg----accg-tcgcc---gagt--t--------------cga--tcgc---tagac-tcc-------tcactcaccg------ctacgataggtacaacggcacttctgagctccagctcgagcgcatgaacgtctacttcaacgaggtgagtt-gggtt--ggc-a---ccgtatt------------------gtaatccaaca----------------------------------tgtg-gtcgctgacaag------ttat---------------tctcttcaggcctccggcaacaagtatgtcccacgtgccgtcctcgtcgacctggagcccggcaccatggatgccgtccgcgctggtcccttcggccagctcttccgccccgacaacttattacagagttgcaa--gactccc-taaaccattgtgaaccttacc-----ttctaccgttgcttcggcgggc--gggcccag---------------------------------------------------------------cgcccccccgg-ccccc----------------c-----------gc-gggcgcccgccggaggataccca---aactc-----t-ttg--acatt-agtggcctctctgagtattc--tttactgaa-taagtcaaaactttcaacaacggatctcttggttctggcatcgatgaagaacgcagcgaaatgcgataagtaatgtgaattgcagaattcagtgaatcatcgaatctttgaacgcacattgcgcccgccag---tattctggcgggcatgcctgttcgagcgtcatttcaa-ccatcaag------------------------cccccgggcttgtgttgggga--cctgcggct--------gcccgcaggccctgaaaaccagtggcgggctcgcta-gtcacaccgagcgtagtagc-----atac-atctcgctcag-ggcgtgctgcggg--ttccggccgtt--aaacag--cctctgcg----------ctacacccaaggttgacc?????????????????????????????????????????????????????????????????????????????????????g-agtgaagcggcaacagctcaaatttgaaatctggcttc-------ggcccgagttgtaatttgcagaggaagctttaggcgcggcacctcctgagtcccctggaacggggcgccacagagggtgagagccccgtatagttggatgcctagcctgtgtaaagctccttcgacgagtcgagtagtttgggaatgctgctcaaaatgggaggtaaatttcttctaaagctaaataccggccagagaccgatagcgcacaagtagagtgatcgaaagatgaaaagcactttgaaaagagggttaaatagcacgtgaaattgttgaaagggaagcgcttgtgaccagacttgcgccgggctgatcatccggtgttc-tcaccggtgcactctgcccggctcaggccagcatcggttc-tcgcggggggataaaggccctgggaacgtagctcct--ccgggagtgttatagcccggggcgcaatgccctc-gcggggaccgaggttcgcgc-tctgcaaggat
CBS_368_84_Humicola                           tacacatttgcctcgacgctgtcccatttgcgtcgcaccaacacgcctatcgggcgtgacggcaagcttgccaaaccccgccagcttcacaacacgcattggggtctcgtgtgccccgccgagacgcccgaagggcaggcttgcggcctggtcaagaacctgtcgctgatgtgctatgtcagcgtgggcacgcccgctgacccgatcgtcgagttcatgattgctcggggcatggaagtgctcgaggaatacgaaccgctgcggtacccgaacgcgaccaaggtgttcgtcaacggtacctgggtcggtgtgcatcaggacccaaagcacctggttaccctggttcaggggctgcggaggaagaatgtcatctcgttcgaggtctcgctcgtccgcgacatccgcgaccgcgagttcaagatcttctcagatgccggccgcgtcatgaggccgctgttcactgtggagcaggaacccaa---tagcgacagcggtgctgagatcggccagctgattttgaacaaggagcacatcacacggttggaggcagacaaggagttgggcaagtatcatcccgattactggggctggcagggcctgttgaagtcgggcgccatcgagtacctcgacgccgaggaggaggagactgtcatgatctgcatgacgcccgaggacctcgacaagttccggtaccgcaagct---gggcttcatcgtc---gaggacaactcgggccaagg---caacaaccggatcaagacgaggccaaacccgacgactcacatgtacacgcactgcgagatccatcccagtatgctgctgggcatctgcgcgagcatcattccgttccctgaccacaaccagacgcgtc----------ggcg-aag----c-------tt-tttg-------------g--------gacccctgat----c----taccc--cac-------att---gg-------ga-------ag-----gcgtcc-caccaa-----------gctgc--c------cga-c---------caccaccaca---------ccgcgc------a-gacggc-ggc----------gacg-ctgcc---atcac-c---aagataccgg---gac-g--cgat-gctgacatcg---ctttt---ctgc--tacaggtccacctccagaccggccagtgcgtaagtta-----g---------------------accgac-t----cgaa---c---------acgg-cg-accgac---c-------ga--------------t-cggg------tg---gt----aa--t---gc-ggtg---ggctgactttcaacct-----------cgcagggtaaccaaatcggtgccgctttctggt------acggaacaa--gacc------tcgcgcat----caaa---------------------------------c--aa-ag-----------gcca--tc-a--gt-gctgactt-cccttccaggcagaccatctctggcgagcacggcctcgacggcagtggcgtgtacgtc----gccg-cgacc----tcc--ccgct-------cc-cga--ttaa---t-----ccc-------tcgctcaccg------ccccaataggtacaatggcacctcggagctccagctcgagcgcatgaacgtctacttcaacgaggtcagtc-ggcgt--cgt-tttcgtcgctg--------------------ggtaagctg-------------------------------------a-gttgctgacaag-ag-a-cg------------------tcccgcaggcttccggcaacaagtatgtcccccgcgcagtcctggtcgacctggagcccggcaccatggatgccgtccgcgccggtcccttcggccagctcttccgccccgacaacttatt-aagagtttaac--tactc----aaaccattgtgaaccttacc------tcaaccgttgcttcggcgggc--gggcccgg------gcca-------------------tg-cccggcg---------------------------ccccccgg-ccctc----------------------------gc-gggcgcccgccggaggttaaccg---aaccc-----t-tg---aattg-tatggcctctctgagtcttc--tgtactgaa-taagtcaaaactttcaacaacggatctcttggttctggcatcgatgaagaacgcagcgaaatgcgataagtaatgtgaattgcagaattcagtgaatcatcgaatctttgaacgcacattgcgcccgccag---tattctggcgggcatgcctgttcgagcgtcatttcaa-ccatcaag-------------------------ccccgggcttgtgttgggga--cctgcggct--------g-ccgcaggccctgaaaaccagtggcgggctcgcta-gtcactccgagcgtagtagt-----ctac-acctcgctcag-ggcgtgctgcggg--ttccggccgtt--aaaagc--cttat--------------tttacccaaggttgacctcggatcaggtaggaagacccgctgaacttaagcatatcaataagcggaggaaaagaaaccaacagggattgccctagtaacggcg-agtgaagcggcaacagctcaaatttgaaatctggcttc-------ggcccgagttgtaatttgcagaggaagctttgggcgcggtaccaactgagtcccctggaacggggcgccacagagggtgagagccgcgtatagttggacgcctagcctgtgtaaagctccttcgacgagtcgagtagtttgggaatgctgctcaaaatgggaggtaaatttcttctaaagctaaataccggccagagaccgatagcgcacaagtagagtgatcgaaagatgaaaagcactttgaaaagagggttaaatagcacgtgaaattgttgaaagggaagcgcttgtgaccagacttgcgcccggctgatcatccggtgttc-tcaccggtgcactctgccgggctcaggccagcatcggttc-tcgtggggggataaaggtcctgggaacgtagctcct--ccgggagtgttatagcccagggcgccatgccccc-gcggggaccgaggaccgcgcatctgcaaggat
CBS_153_59_Humicola                           tacacatttgcctcgacgctgtcccatttgcgtcgcaccaacacgcctatcgggcgtgacggcaagcttgccaaaccccgccagcttcacaacacgcattggggtctcgtgtgccccgccgagacgcccgaagggcaggcttgcggcctggtcaagaacctgtcgctgatgtgctatgtcagcgtgggcacgcccgctgacccgatcgtcgagttcatgattgctcggggcatggaagtgctcgaggaatacgaaccgctgcggtacccgaacgcgaccaaggtgttcgtcaacggtacctgggtcggtgtgcatcaggacccaaagcacctggttaccctggttcaggggctgcggaggaagaatgtcatctcgttcgaggtctcgctcgtccgcgacatccgcgaccgcgagttcaagatcttctcagatgccggccgcgtcatgaggccgctgttcactgtggagcaggaacccaa---tagcgacagcggtgctgagatcggccagctgattttgaacaaggagcacatcacacggttggaggcagacaaggagttgggcaagtatcatcccgattactggggctggcagggcctgttgaagtcgggcgccatcgagtacctcgacgccgaggaggaggagactgtcatgatctgcatgacgcccgaggacctcgacaagttccggtaccgcaagct---gggcttcatcgtc---gaggacaactcgggccaagg---caacaaccggatcaagacgaggcctaacccgacgactcacatgtacacgcactgcgagatccatcccagtatgctgctgggcatctgcgcgagcatcattccgttccctgaccacaaccagacgcgtc----------ggcg-aag----c-------tt-tttg-------------g--------gacccctgat----c----taccc--cac-------att---gg-------ga-------cg-----gcgtcc-caccaa-----------gctgc--c------caa-c---------caccaccaca---------ccgcgc------a-gacggc-ggc----------gacg-ctgcc---atcac-c---aagataccgg---gac-g--cgat-gctgacatct---ctttt---ctgc--tacaggtccacctccagaccggccagtgcgtaagtta-----g---------------------accaac-t----cgaa---c---------acgg-cg-accgac---c-------ga--------------t-cggg------tg---gt----aa--t---gc-ggtg---ggctgactttcgacct-----------cgcagggtaaccaaatcggtgccgctttctggt------acggaacaa--gacc------tcgcgcat----caaa---------------------------------c--aa-ag-----------gcca--tc-a--gt-gctgactt-ctcttccaggcagaccatctccggcgagcacggcctcgacggcagtggcgtgtacgtc----gccg-cgacc----tcc--ccgct-------cc-cga--ttaa---t-----ccc-------tcgctcaccg------ccccaataggtacaatggcacctcggagctccagctcgagcgcatgaacgtctacttcaacgaggtcagtc-ggcgt--cgt-tttcgtcgctg--------------------ggtaagctg-------------------------------------a-gttgctgacaag-gg-a-cg------------------tcccgcaggcttccggcaacaagtatgtcccccgcgcagtcctggtcgacctggagcccggcaccatggatgccgtccgcgccggtcccttcggccagctcttccgccccgacaacttatt-aagagtttaac--tactc----aaaccattgtgaaccttacc------tcaaccgttgcttcggcgggc--gggcccgg------gcca-------------------tg-cccggcg---------------------------ccccccgg-ccctc----------------------------gc-gggcgcccgccggaggttaaccg---aaccc-----t-tg---aattg-tatggcctctctgagtcttc--tgtactgaa-taagtcaaaactttcaacaacggatctcttggttctggcatcgatgaagaacgcagcgaaatgcgataagtaatgtgaattgcagaattcagtgaatcatcgaatctttgaacgcacattgcgcccgccag---tattctggcgggcatgcctgttcgagcgtcatttcaa-ccatcaag-------------------------ccccgggcttgtgttgggga--cctgcggct--------g-ccgcaggccctgaaaaccagtggcgggctcgcta-gtcactccgagcgtagtagt-----ctac-acctcgctcag-ggcgtgctgcggg--ttccggccgtt--aaaagc--cttat--------------tttacccaaggttgacctcggatcaggtaggaagacccgctgaacttaagcatatcaataagcggaggaaaagaaaccaacagggattgccctagtaacggcg-agtgaagcggcaacagctcaaatttgaaatctggcttc-------ggcccgagttgtaatttgcagaggaagctttgggcgcggtaccaactgagtcccctggaacggggcgccacagagggtgagagccgcgtatagttggacgcctagcctgtgtaaagctccttcgacgagtcgagtagtttgggaatgctgctcaaaatgggaggtaaatctcttctaaagctaaataccggccagagaccgatagcgcacaagtagagtgatcgaaagatgaaaagcactttgaaaagagggttaaatagcacgtgaaattgttgaaagggaagcgcttgtgaccagacttgcgcccggctgatcatccggtgttc-tcaccggtgcactctgccgggctcaggccagcatcggttc-tcgtggggggataaaggtcctgggaacgtagctcct--ccgggagtgttatagcccagggcgccatgccccc-gcggggaccgaggaccgcgcatctgcaaggat
CBS_549_69_Humicola                           tacacatttgcctcgacgctgtcccatttgcgtcgcaccaacacgcctatcgggcgtgacggcaagcttgccaaaccccgccagcttcacaacacgcattggggtctcgtgtgccccgccgagacgcccgaagggcaggcttgcggcctggtcaagaacctgtcgctgatgtgctatgtcagcgtgggcacgcccgctgacccgatcgtcgagttcatgattgctcggggcatggaagtgctcgaggaatacgaaccgctgcggtacccgaacgcgaccaaggtgttcgtcaacggtacctgcgtcggtgtgcatcaggacccaaagcacctggttaccctggttcaggggctgcggaggaagaatgtcatctcgttcgaggtctcgctcgtccgcgacatccgcgaccgcgagttcaaaatcttctcagatgccggccgcgtcatgaggccgctgttcactgtggagcaggaacccaa---tagcgacagcggtgctgagatcggccagctgattttgaacaaggagcacatcacacggttggaggcagacaaggagttgggcaagtatcatcccgattactggggctggcagggcctgttgaagtcgggcgccatcgagtacctcgacgccgaggaggaggagactgtcatgatctgcatgacgcccgaggacctcgacaagttccggtaccgcaagct---gggcttcatcgtc---gaggacaactcgggccaagg---caacaaccggatcaagacgaggccgaacccgacgactcacatgtacacgcactgcgagatccatcccagtatgctgctgggcatctgcgcgagcatcattccgttccctgaccacaaccagacgcgtc----------ggcg-aag----c-------tt-tttg-------------g--------gacccctgat----c----taccc--cac-------att---gg-------ga-------cg-----gcgtcc-caccaa-----------gctgc--c------cga-c---------caccaccaca---------ccgcgc------a-gacggc-ggc----------gacg-ctgcc---atcac-c---aagataccgg---gac-g--cgat-gctgacatcg---ctttt---ctgc--tacaggtccacctccagaccggccagtgcgtaagtta-----g---------------------accgac-t----cgaa---c---------acgg-cg-accgac---c-------ga--------------t-cggg------tg---gt----aa--t---gc-ggtg---ggctgactttcgacct-----------cgcagggtaaccaaatcggtgccgctttctggt------acggaacaa--gacc------tcgcgcat----caaa---------------------------------c--aa-ag-----------gcca--tc-a--gt-gctgactt-cccttccaggcagaccatctccggcgagcacggcctcgacggcagtggcgtgtacgtc----gccg-cgacc----tcc--ccgct-------cc-cga--ttaa---t-----ccc-------tcgctcaccg------ccccaataggtacaatggcacctcggagctccagctcgagcgcatgaacgtctacttcaacgaggtcagtc-ggcgt--cgt-tttcgtcgctg--------------------ggtaagctg-------------------------------------a-gttgctgacaag-gg-a-cg------------------tcccgcaggcttccggcaacaagtatgtcccccgcgcagtcctggtcgacttggagcccggcaccatggatgccgtccgcgccggtcccttcggccagctcttccgccccgacaacttattaaagagtttaac--tactc----aaaccattgtgaaccttacc------tcaaccgttgcttcggcgggc--gggcccgg------gcca-------------------tg-cccggcg---------------------------ccccccgg-ccctc----------------------------gc-gggcgcccgccggaggttaaccg---aaccc-----t-tg---aattg-tatggcctctctgagtcttc--tgtactgaa-taagtcaaaactttcaacaacggatctcttggttctggcatcgatgaagaacgcagcgaaatgcgataagtaatgtgaattgcagaattcagtgaatcatcgaatctttgaacgcacattgcgcccgccag---tattctggcgggcatgcctgttcgagcgtcatttcaa-ccatcaag-------------------------ccccgggcttgtgttgggga--cctgcggct--------g-ccgcaggccctgaaaaccagtggcgggctcgcta-gtcactccgagcgtagtagt-----ctac-acctcgctcag-ggcgtgctgcggg--ttccggccgtt--aaaagc--cttat--------------tttacccaaggttgacctcggatcaggtaggaagacccgctgaacttaagcatatcaataagcggaggaaaagaaaccaacagggattgccctagtaacggcg-agtgaagcggcaacagctcaaatttgaaatctggcttc-------ggcccgagttgtaatttgcagaggaagctttgggcgcggtaccaactgagtcccctggaacggggcgccacagagggtgagagccccgtatagttggacgcctagcctgtgtaaagctccttcgacgagtcgagtagtttgggaatgctgctcaaaatgggaggtaaatttcttctaaagctaaataccggccagagaccgatagcgcacaagtagagtgatcgaaagatgaaaagcactttgaaaagagggttaaatagcacgtgaaattgttgaaagggaagcgcttgtgaccagacttgcgcccggctgatcatccggtgttc-tcaccggtgcactctgccgggctcaggccagcatcggttc-tcgtggggggataaaggtcctgggaacgtagctcct--ccgggagtgttatagcccagggcgccatgccccc-gcggggaccgaggaccgcgcatctgcaaggat
CBS_232_65_Humicola                           tacacatttgcctcgacgctgtcccatttgcgtcgcaccaacacgcccatcgggcgtgacggcaagcttgccaaaccccgccagcttcacaacacgcactggggtctcgtgtgcccggccgagacgcccgaaggccaggcttgcgggctggtcaagaacctgtcgctgatgtgttatgtcagcgtgggcacgccggctgacccgatcgtcgagttcatgattgctcggggcatggaagtgctcgaggaatacgaaccgctgcggtacccgaacgcgaccaaggtgttcgtcaacggtacctgggtcggtgtgcatcaggacccaaagcacctggtcaccctggttcaggggctgcggaggaagaacgtcatctcgttcgaggtctcgctcgtccgcgacatccgcgaccgcgagttcaagatcttttcagatgccggccgcgtcatgaggccgctgttcactgtggagcaggaacccaa---cagcgacagcggtgccgagattggccagctgatcctgaacaaggagcacatcacacggctggaggcagacaaggagctgggcaagtaccatcccgattactggggctggcaaggcctgttgaagtcgggcgccatcgagtacctcgacgctgaggaggaggaaaccgtcatgatctgcatgacgcccgaggacctcgacaagttccggtaccgcaagct---gggcttcatcgtc---gaggacaactcgggccaggg---caacaaccggatcaagaccaggccgaacccgacgactcacatgtacacgcactgcgagatccaccccagcatgctgctgggcatctgcgcgagcatcattccgttccccgaccacaaccagacgcgtc----------ggcg-aag----c-------tt-tttg-------------g--------gacccctgat----c----taccc--cac-------att---gg-------ga--c-ga-cg-----gcgttc-caccaa-----------gctgc--c------cga-ccac------caccaccaca---------ccgcgc------a-gacgac-ggc----------gacg-ctgcc---atcac-ca--aagataccgggacgac-g--cgat-actgacacct---ctttt---ctgc--tgcaggtccacctccagaccggccagtgcgtaagttg-----g---------------------accgac-t----cgaa---c---------acgg-cg-accgac---c-------ga--------------t-cggg------cg---gt----gg--t---gc-ggtg---ggctgactt-ggacct-----------cgcagggtaaccaaatcggtgccgctttctggt------atggaacaa--gacc------tcacgcat----caaa---------------------------------c--aa-ag-----------gcca--tc-a--gt-gctgactt-cccctttaggcagaccatctccggcgagcacggcctcgacggcaatggcgtgtacgtc----gccg-ccgcc----tcc--ccgct-------cc-cgc--ttaa---t-----ccc-------tcgctcaccg------ccccaataggtacaatggcacctcggagctccagctcgagcgcatgaacgtctacttcaacgaggtcagtc-ggcgt--ggt-tttcgtctctg--------------------ggtaagctg-------------------------------------g-gttactgacaag-ag-a-cg------------------tcccacaggcttccggcaacaagtatgtcccccgcgccgtcctggtcgacttggagcccggcaccatggatgccgtccgcgccggtcccttcggccagctcttccgccccgacaacttattaaagagtttaac--tactc----aaaccattgtgaaccttacc------tcaaccgttgcttcggcgggc--gggcccgg------gcca-------------------tg-cccggcg---------------------------ccccccgg-ccctc----------------------------gc-gggcgcccgccggaggttaaccg---aaccc-----t-tg---aattg-tatggcctctctgagtcttc--tgtactgaa-taagtcaaaactttcaacaacggatctcttggttctggcatcgatgaagaacgcagcgaaatgcgataagtaatgtgaattgcagaattcagtgaatcatcgaatctttgaacgcacattgcgcccgccag---tattctggcgggcatgcctgttcgagcgtcatttcaa-ccatcaag-------------------------ccccgggcttgtgttgggga--cctgcggct--------g-ccgcaggccctgaaaaccagtggcgggctcgcta-gtcactccgagcgtagtagt-----ctac-acctcgctcag-ggcgtgctgcggg--ttccggccgtt--aaaagc--ctcat--------------tttacccaaggttgacctcggatcaggtaggaagacccgctgaacttaagcatatcaataagcggaggaaaagaaaccaacagggattgccctagtaacggcg-agtgaagcggcaacagctcaaatttgaaatctggcttc-------ggcccgagttgtaatttgcagaggaagctttgggcgcggtaccaactgagtcccctggaacggggcgccacagagggtgagagccccgtatagttggacgcctagcctgtgtaaagctccttcgacgagtcgagtagtttgggaatgctgctcaaaatgggaggtaaatttcttctaaagctaaataccggccagagaccgatagcgcacaagtagagtgatcgaaagatgaaaagcactttgaaaagagggttaaatagcacgtgaaattgttgaaagggaagcgcttgtgaccagacttgcgcccggctgatcatccggtgttc-tcaccggtgcactctgccgggctcaggccagcatcggttc-tcgcggggggataaaggtcctgggaacgtagctcct--ccgggagtgttatagcccagggcgccatgccccc-gcggggaccgaggaccgcgcatctgcaaggat
CBS_780_71_Humicola                           tacacatttgcctcgacgctgtcccatttgcgtcgcaccaacacgcccatcgggcgtgacggcaagcttgccaaaccccgccagcttcacaacacgcactggggtctcgtgtgcccggccgagacgcccgaaggccaggcttgcgggctggtcaagaacctgtcgctgatgtgttatgtcagcgtgggcacgccggctgacccgatcgtcgagttcatgattgctcggggcatggaagtgctcgaggaatacgaaccgctgcggtacccgaacgcgaccaaggtgttcgtcaacggtacctgggtcggtgtgcatcaggacccaaagcacctggtcaccctggttcaggggctgcggagaaagaacgtcatctcgttcgaggtctcgctcgttcgcgacatccgcgaccgcgagttcaagatcttttcagatgccggccgcgtcatgaggccgctgttcactgtggagcaggaacccaa---cagcgacagcggtgccgagattggccagctgatcctgaacaaggagcacatcacacggctggaggcagacaaggagctgggcaagtaccatcccgattactggggctggcaaggtctgttgaagtcgggcgccatcgagtacctcgacgctgaggaggaggaaaccgtcatgatctgcatgacgcccgaggacctcgacaagttccggtaccgcaagat---gggcttcatcgtc---gaggacaactcgggccaggg---caacaaccggatcaagacgaggccgaacccgacgactcacatgtacacacactgcgagatccaccccagcatgctgctgggcatctgcgcgagcatcattccgttccccgaccacaaccagacgcgtc----------ggcg-aaa----c-------tt-tttg-------------g--------gacccctgat----c----taccc--cac-------att---gg-------ga--c-ga-cg-----gcgttc-caccaa-----------gctgc--c------cga-ccag------caccaccaca---------ccgtgc------a-ggcgac-ggc----------gacg-ctgcc---atcac-c---aagataccgggacgac-g--cgat-gctgacacct---ctttt---ctgc--tgcaggtccacctccagaccggccagtgcgtaagttg-----g---------------------accgac-t----cgaa---c---------acgg-cg-accgac---c-------ga--------------t-cggg------cg---ga----gg--t---gc-ggtg---ggctgactt--gacct-----------cgcagggtaaccaaatcggtgccgctttctggt------atggaacaa--gacc------tcacgcat----caaa---------------------------------c--aa-cg-----------gtca--tc-a--gt-gctgactt-cccctccaggcagaccatctccggcgagcacggcctcgacggcaatggcgtgtacgtc----gccg-ccgcc----tcc--ccgct-------cc-cga--ttaa---t-----ccc-------tcgctcaccg------ccccaataggtacaatggcacctcggagctccagctcgagcgcatgaatgtctacttcaacgaggtcagtc-ggcgt--ggt-tttcgtctctg--------------------gataagctg-------------------------------------g-gttactgacaag-ag-a-cg------------------tcccacaggcttccggcaacaagtatgtcccccgcgccgtcctggtcgacttggagcccggcaccatggatgccgtccgcgccggccccttcggccagctcttccgccccgacaacttatt-aagagtttaac--tactc----aaaccattgtgaaccttacc------tcaaccgttgcttcggcgggc--gggcccgg------gcca-------------------tg-cccggcg---------------------------ccccccgg-ccctc----------------------------gc-gggcgcccgccggaggttaaccg---aactc-----t-tg---aattg-tatggcctctctgagtcttc--tgtactgaa-taagtcaaaactttcaacaacggatctcttggttctggcatcgatgaagaacgcagcgaaatgcgataagtaatgtgaattgcagaattcagtgaatcatcgaatctttgaacgcacattgcgcccgccag---tattctggcgggcatgcctgttcgagcgtcatttcaa-ccatcaag-------------------------ccccgggcttgtgttgggga--cctgcggct--------g-ccgcaggccctgaaaaccagtggcgggctcgcta-gtcactccgagcgtagtaat-----ctac-acctcgctcag-ggcgtgctgcggg--ttccggccgtt--aaaagc--ctcat--------------tttacccaaggttgacctcggatcaggtaggaagacccgctgaacttaagcatatcaataagcggaggaaaagaaaccaacagggattgccctagtaacggcg-agtgaagcggcaacagctcaaatttgaaatctggcttc-------ggcccgagttgtaatttgcagaggaagctttgggcgcggtaccgactgagtcccctggaacggggcgccacagagggtgagagccccgtatagttggacgcctagcctgtgtaaagctccttcgacgagtcgagtagtttgggaatgctgctcaaaatgggaggtaaatttcttctaaagctaaataccggccagagaccgatagcgcacaagtagagtgatcgaaagatgaaaagcactttgaaaagagggttaaatagcacgtgaaattgttgaaagggaagcgcttgtgaccagacttgcgcccggctgatcatccggtgttc-tcaccggtgcactctgccgggctcaggccagcatcggttc-tcgcggggggataaaggtcctgggaacgtagctcct--ccgggagtgttatagcccagggcgccatgccccc-gcggggaccgaggaccgcgcatctgcaaggat
CBS_127324_Humicola                           tacacatttgcctccacgctgtcccatttgcgtcgcaccaacacgcccatcgggcgtgacggcaagcttgccaaaccccgccagcttcacaacacgcactggggtctcgtgtgcccggccgagacgcccgaaggccaggcttgcgggctggtcaagaacctgtcgctgatgtgttatgtcagcgtgggcacgccggctgacccgatcgtcgagttcatgattgctcggggcatggaagtgctcgaggaatacgaaccgctgcggtacccgaacgcgaccaaggtgttcgtcaacggtacctgggtcggtgtgcatcaggacccaaagcacctggtcaccctggttcaggggctgcggaggaagaacgtcatctcgttcgaggtctcgctcgtccgcgacatccgcgaccgcgagttcaagatcttttcagatgccggccgcgtcatgaggccactgttcactgtggagcaggaacccaa---cagcgacagcggtgccgagattggccagctaatcctgaacaaggagcatatcacacggctggaggcagacaaggagctgggcaagtaccatcccgattactggggctggcaaggcctgttgaagtcgggcgccatcgagtacctcgacgctgaggaggaggaaaccgtcatgatctgcatgacgcccgaggacctcgacaagttccggtaccgcaagat---gggcttcatcgtc---gaggacaactcgggccaggg---caacaaccggatcaagacgaggccgaacccgacgactcacatgtacacacactgcgagatccaccccagcatgctgctgggcatctgcgcgagcatcattccgttccccgaccacaaccagacgcgtc----------ggcg-aaa----c-------tt-tttg-------------g--------gacccctgat----c----taccc--cac-------att---gg-------ga--c-ga-cg-----gcgttc-caccaa-----------gctgc--c------cga-ccac------caccaccaca---------cctcgc------a-gacgac-ggc----------gacg-ctgcc---atcac-c---aagataccgggacgac-g--cgat-gctgacacct---ctttt---ctgc--tgcaggtccacctccagaccggccagtgcgtaagttg-----g---------------------accgac-t----cgaa---c---------acgg-cg-actgac---c-------ga--------------t-cggg------cg---ga----gg--t---gc-ggtg---ggctgactt--gacct-----------cgcagggtaaccaaatcggtgccgctttctggt------atggaacaa--gacc------tcacgcat----caaa---------------------------------c--aa-tg-----------gcca--tc-a--gt-gctgactt-cccctccaggcagaccatctctggcgagcacggcctcgacggcaatggcgtgtacgtc----gccg-ccgcc----tcc--ccgct-------cc-cga--ttaa---t-----ccc-------tcgctcaccg------ccccaataggtacaatggcacctcggagctccagctcgagcgcatgaacgtctacttcaacgaggtcagtc-ggcgt--ggt-tttcgtctctg--------------------gataggatg-------------------------------------g-gttactgacaag-ag-a-cg------------------actcacaggcttccggcaacaagtatgtcccccgcgccgtcctggtcgacttggagcccggcaccatggatgccgtccgcgctggtcccttcggccagctcttccgccccgacaacttattaaagagtttaac--tactc----aaaccattgtgaaccttacc------tcaaccgttgcttcggcgggc--gggcccgg------gcca-------------------tg-cccggcg---------------------------ccccccgg-ccctc----------------------------gc-gggcgcccgccggaggttaaccg---aactc-----t-tg---aattg-tatggcctctctgagtcttc--tgtactgaa-taagtcaaaactttcaacaacggatctcttggttctggcatcgatgaagaacgcagcgaaatgcgataagtaatgtgaattgcagaattcagtgaatcatcgaatctttgaacgcacattgcgcccgccag---tattctggcgggcatgcctgttcgagcgtcatttcaa-ccatcaag-------------------------ccccgggcttgtgttgggga--cctgcggct--------g-ccgcaggccctgaaaaccagtggcgggctcgcta-gtcactccgagcgtagtagt-----ctac-acctcgctcag-ggcgtgctgcggg--ttccggccgtt--aaaagc--ctcat--------------tttacccaaggttgacctcggatcatgtaggaagacccgctgaacttaagcatatcaataagcggaggaaaagaaaccaacagggattgccctagtaacggcg-agtgaagcggcaacagctcaaatttgaaatctggcttc-------ggcccgagttgtaatttgcagaggaagctttgggcgcggtaccgactgagtcccctggaacggggcgccacagagggtgagagccccgtatagttggacgcctagcctgtgtaaagctccttcgacgagtcgagtagtttgggaatgctgctcaaaatgggaggtaaatttcttctaaagctaaataccggccagagaccgatagcgcacaagtagagtgatcgaaagatgaaaagcactttgaaaagagggttaaatagcacgtgaaattgttgaaagggaagcgcttgtgaccagacttgcgcccggctgatcatccggtgttc-tcaccggtgcactctgccgggctcaggccagcatcggttc-tcgcggggggataaaggtcctgggaacgtagctcct--ccgggagtgttatagcccagggcgccatgccccc-gcggggaccgaggaccgcgcatctgcaaggat
CBS_669_82_Humicola                           tacacatttgcctcgacgctatcccatttgcgtcgcaccaacactcccattgggcgcgacggcaagcttgccaaaccccgccagcttcacaacacgcactggggtcttgtgtgcccggccgagacgcccgaaggacaggcttgcggcctggtcaagaacctgtcactgatgtgttacgtcagcgtgggcacgcccgctgaccctatcgtcgagttcatgattgctcggggcatggaagtgctcgaggaatacgaaccgctccgatacccgaacgcgaccaaggtgttcgttaatggtacctgggttggtgtgcatcaggatcccaagcacctggtcaccctcgttcaagggttgcggaggaagaacgtcatctcgttcgaggtctcgctcgtccgagacatccgcgaccgcgagttcaagatcttctcagatgccggccgcgtcatgaggccgctgtttactgtagagcaggaacccaa---cagcgacagcggcgccgagattggtcagctgatcctgaacaaggagcacatcacgcgactggaggcagacaaagagctgggcaagtatcatcccgattattggggctggcaaggcctgttgaagtcgggcgctatcgagtacctcgatgctgaggaggaggaaaccgtcatgatctgcatgacgcccgaggatcttgacaagttccggtaccgcaagat---gggctttatcgtc---gaggacaactcgggtcaggg---caacaaccggatcaagacgaggccgaacccgacgactcacatgtacacgcattgcgagatccaccccagcatgctgctgggcatctgtgcgagcatcattccgttccctgaccacaaccagacgcgtc----------tgcg-aaa----c-------tt-tttg-------------g--------gacccctgat----c----taccc--cac-------ctt---gg-------ga--c-ag-cg-----gcgttc-caccaa-----------gctgc--c------cga-c---------caccaccacac--------ccgcgc------a-gacgat-ggc----------gacg-ctgcc---atcac-c---aagataccgg---gac-g--cgat-gctgacatct---ctttt---ctgt--tgcaggtccacctccagaccggccagtgcgtaagtta-----g---------------------accgac-t----cgga---t---------acgg-cg-accgac---c-------ga--------------t-cggg------cg---gt----gg--t---gc-ggtg---ggctgactg--gactt-----------cgcagggtaaccaaatcggtgccgctttctggt------acggaacgc--gacc------tcacgcat----caca---------------------------------c--aa-cg-----------gcca--tc-a--gt-gctgactt-ctcctttaggcagaccatctccggcgagcacggcctcgatggcagtggcgtgtacgtc----gtcg-ccgcc----tcc--ccgtt-------cctcga--ttaa---t-----ccc-------tcgctcaccg------ccctaataggtacaatggcacctcggagctccagctcgagcgcatgaacgtctacttcaacgaggtcagtc-ggtat--cat-tctcgtctctg--------------------gtgacgccg-------------------------------------g-gttgctgacaac-aa-a-cg------------------tgctgcaggcctccggcaacaagtatgtcccccgcgccgtcctggtcgacttggagcccggcaccatggatgccgtccgcgccggtcccttcggccagctcttccgccccgacaacttatt-aagagtttaac--tactc----aaaccattgtgaaccttacc------tcaaccgttgcttcggcgggc--gggcccgg------gtca-------------------ag-cccggcgc------------------------ccccccccgg-cccct----------------c-----------gc-gggcgcccgccggaggttaacca---aaccc-----t-tg---aattg-tatggcctctctgagtctt---tgtactgaa-taagtcaaaactttcaacaacggatctcttggttctggcatcgatgaagaacgcagcgaaatgcgataagtaatgtgaattgcagaattcagtgaatcatcgaatctttgaacgcacattgcgcccgccag---tattctggcgggcatgcctgttcgagcgtcatttcaa-ccatcaag-------------------------ccccgggcttgtgttgggga--cctgcggct--------g-ccgcaggccctgaaaaccagtggcgggctcgcta-gtcacaccgagcgtagtagt-----ctac-acctcgctcag-ggcgtgctgcggg--ttccggccgtt--aaaagc--cttat--------------tttacccaaggttgacctcggatcaggtaggaagacccgctgaacttaagcatatcaataagcggaggaaaagaaaccaacagggattgccctagtaacggcg-agtgaagcggcaacagctcaaatttgaaatctggcttc-------ggcccgagttgtaatttgcagaggaagctttgggcgcggtaccaactgagtcccctggaacggggcgccacagagggtgagagccccgtatagttggacgcctagcctgtgtaaagctccttcgacgagtcgagtagtttgggaatgctgctcaaaatgggaggtaaatttcttctaaagctaaataccggccagagaccgatagcgcacaagtagagtgatcgaaagatgaaaagcactttgaaaagagggttaaatagcacgtgaaattgttgaaagggaagcgcttgtgaccagacttgcgcccggctgatcatccggtgttc-tcaccggtgcactctgccgggctcaggccagcatcggttc-tcgtggggggataaaggtcctgggaacgtagctcct--ccgggagtgttatagcccagggcgtcatgccccc-gcggggaccgaggaccgcgcatctgcaaggat
CBS_760_83_Humicola                           tacacatttgcctcaacgctttcccatttgcgtcgcaccaacactcctatcgggcgcgacggcaagcttgccaaaccccgccagcttcacaacacgcactggggtcttgtgtgcccggccgagacgcctgaaggacaggcttgcggcctggtcaagaatctgtcgttgatgtgttacgtcagcgtgggcacgcccgctgaccccatcgtcgagttcatgattgctcggggcatggaagtgctcgaggaatacgaaccgctgcgatacccgaacgcgaccaaggtgttcgttaatggtacctgggttggtgtgcatcaggatccaaagcacctggtcaccctcgttcaagggttgcggaggaagaacgtcatctcgttcgaggtctcgctcgtccgagacatccgcgaccgcgagttcaagatcttctcagatgccggtcgcgtcatgaggccgctgtttactgtagagcaggaacccaa---cagcgacagcggtgccgagattggtcagctgatcctgaacaaggagcacatcacgcggctggaggcagacaaggagttgggcaagtatcatcccgattattggggctggcaaggcctgttgaagtcgggcgctatcgagtacctcgatgctgaggaggaggaaaccgtcatgatctgcatgacgcccgaggatcttgacaagttccggtaccgcaagat---gggctttatcgtc---gaggacaactcgggtcaggg---caacaaccggatcaagacgaggccgaacccgacaactcacatgtacacgcattgcgagatccaccccagcatgctgctgggcatctgcgcgagcatcattccgttccctgatcacaaccagacgcgtc----------tgcg-aaa----c-------tt-tttg-------------g--------gacccctgat----c----taccc--cac-------ctt---gg-------ga--c-ag-cg-----gcgttc-caccaa-----------gctgc--c------cga-c---------caccaccacac--------ccgcgc------a-gacgat-ggc----------gacg-ctgcc---atcac-c---aagataccgg---gac-g--cgat-gctgacatct---ctttt---ctgt--tgcaggtccacctccagaccggccagtgcgtaagtta-----g---------------------accgac-t----cgga---t---------acgg-cg-accgac---c-------ga--------------t-cggg------cg---gt----gg--t---gc-ggtg---ggctgactg--gactt-----------cgcagggtaaccaaatcggtgccgctttctggt------acggaacgc--gacc------tcacgcat----caca---------------------------------c--aa-cg-----------gcca--tc-a--gt-gctgactt-ctcctttaggcagaccatctccggcgagcacggcctcgatggcagtggcgtgtacgtc----gtcg-ccgcc----tcc--ccgtt-------cctcga--ttaa---t-----cac-------tcgctcaccg------ccctaataggtacaatggcacctcggagctccagctcgagcgcatgaacgtctacttcaacgaggtcagtc-ggtat--cat-tctcgtgtctg--------------------gtgacgccg-------------------------------------g-gttgctgacaac-aa-a-cg------------------tgctgcaggcctccggcaacaagtatgtcccccgcgccgtcttggtcgacttggagcccggcaccatggatgccgtccgcgccggtcccttcggccagctcttccgccccgacaacttattaaagagtttaac--tactc----aaaccattgtgaaccttacc------tcaaccgttgcttcggcgggc--gggcccgg------gcca-------------------ag-cccggcg-------------------------gcccccccgg-cccct----------------c-----------gc-gggcgcccgccggaggttaacca---aaccc-----t-tg---aattg-tatggcctctctgagtctt---tgtactgaa-taagtcaaaactttcaacaacggatctcttggttctggcatcgatgaagaacgcagcgaaatgcgataagtaatgtgaattgcagaattcagtgaatcatcgaatctttgaacgcacattgcgcccgccag---tattctggcgggcatgcctgttcgagcgtcatttcaa-ccatcaag------------------------cccccgggcttgtgttgggga--cctgcggct--------g-ccgcaggccctgaaaaacagtggcgggctcgcta-gtcacaccgagcgtagtagt-----ctac-acctcgctcag-ggcgtgctgcggg--ttccggccgtt--aaaagc--cttat--------------tttacccaaggttgacctcggatcaggtaggaagacccgctgaacttaagcatatcaataagcggaggaaaagaaaccaacagggattgccctagtaacggcg-agtgaagcggcaacagctcaaatttgaaatctggcttc-------ggcccgagttgtaatttgcagaggaagctttgggcgcggtaccaactgagtcccctggaacggggcgccacagagggtgagagccccgtatagttggacgcctagcctgtgtaaagctccttcgacgagtcgagtagtttgggaatgctgctcaaaatgggaggtaaatttcttctaaagctaaataccggccagagaccgatagcgcacaagtagagtgatcgaaagatgaaaagcactttgaaaagagggttaaatagcacgtgaaattgttgaaagggaagcgcttgtgaccagacttgcgcccggctgatcatccggtgttc-tcaccggtgcactctgccgggctcaggccagcatcggttc-tcgtggggggataaaggtcctgggaacgtagctcct--ccgggagtgttatagcccagggcgtcatgccccc-gcggggaccgaggaccgcgcatctgcaaggat
CBS_167_61_Humicola                           tacacatttgcctcgacgctatcccatttgcgtcgcaccaacactcccattgggcgcgacggcaagcttgccaaaccccgccagcttcacaacacgcactggggtcttgtgtgcccggccgagacgcccgaaggacaggcttgcggcctggtcaagaacctgtcactgatgtgttacgtcagcgtgggcacgcccgctgaccctatcgtcgagttcatgattgctcggggcatggaagtgctcgaggaatacgaaccgctccgatacccgaacgcgaccaaggtgttcgttaatggtacctgggttggtgtgcatcaggatcccaagcacctggtcaccctcgttcaagggttgcggaggaagaacgtcatctcgttcgaggtctcgctcgtccgagacatccgcgaccgcgagttcaagatcttctcagatgccggccgcgtcatgaggccgctgtttactgtagagcaggaacccaa---cagcgacagcggcgccgagattggtcagctgatcctgaacaaggagcacatcacgcgactggaggcagacaaagagctgggcaagtatcatcccgattattggggctggcaaggcctgttgaagtcgggcgctatcgagtacctcgatgctgaggaggaggaaaccgtcatgatctgcatgacgcccgaggatcttgacaagttccggtaccgcaagat---gggctttatcgtc---gaggacaactcgggtcaggg---caacaaccggatcaagacgaggccgaacccgacgactcacatgtacacgcattgcgagatccaccccagcatgctgctgggcatctgtgcgagcatcattccgttccctgaccacaaccagacgcgtc----------tgcg-aaa----c-------tt-tttg-------------g--------gacccctgat----c----taccc--cac-------ctt---gg-------ga--c-ag-cg-----gcgttc-caccaa-----------gctgc--c------cga-c---------caccaccacac--------ccgcgc------a-gacgat-ggc----------gacg-ctgcc---atcac-c---aagataccgg---gac-g--cgat-gctgacatct---ctttt---ctgt--tgcaggtccacctccagaccggccagtgcgtaagtta-----g---------------------accgac-t----cgga---t---------acgg-cg-accgac---c-------ga--------------t-cggg------cg---gt----gg--t---gc-ggtg---ggctgactg--gactt-----------cgcagggtaaccaaatcggtgccgctttctggt------acggaacgc--gacc------tcacgcat----caca---------------------------------c--aa-cg-----------gcca--tc-a--gt-gctgactt-ctcctttaggcagaccatctccggcgagcacggcctcgatggcagtggcgtgtacgtc----gtcg-ccgcc----tcc--ccgtt-------cc-cga--ttaa---t-----ccc-------tcgctcaccg------ccctaataggtacaatggcacctcggagctccagctcgagcgcatgaacgtctacttcaacgaggtcagtc-ggtat--cat-tctcgtctctg--------------------gtgacgccg-------------------------------------g-gttgctgacaac-aa-a-cg------------------tgctgcaggcctccggcaacaagtatgtcccccgcgccgtcccggtcgacctggagcccggcaccatggatgccgtccgcgccggtcccttcggccagctcttccgccccgacaacttatt-aagagtttaac--tactc----aaaccattgtgaaccttacc------tcaaccgttgcttcggcgggc--gggcccgg------gtca-------------------ag-cccggcgc------------------------ccccccccgg-cccct----------------c-----------gc-gggcgcccgccggaggttaacca---aaccc-----t-tg---aattg-tatggcctctctgagtctt---tgtactgaa-taagtcaaaactttcaacaacggatctcttggttctggcatcgatgaagaacgcagcgaaatgcgataagtaatgtgaattgcagaattcagtgaatcatcgaatctttgaacgcacattgcgcccgccag---tattctggcgggcatgcctgttcgagcgtcatttcaa-ccatcaag-------------------------ccccgggcttgtgttgggga--cctgcggct--------g-ccgcaggccctgaaaaccagtggcgggctcgcta-gtcacaccgagcgtagtagt-----ctac-acctcgctcag-ggcgtgctgcggg--ttccggccgtt--aaaagc--cttat--------------tttacccaaggttgacctcggatcaggtaggaagacccgctgaacttaagcatatcaataagcggaggaaaagaaaccaacagggattgccctagtaacggcg-agtgaagcggcaacagctcaaatttgaaatctggcttc-------ggcccgagttgtaatttgcagaggaagctttgggcgcggtaccaactgagtcccctggaacggggcgccacagagggtgagagccccgtatagttggacgcctagcctgtgtaaagctccttcgacgagtcgagtagtttgggaatgctgctcaaaatgggaggtaaatttcttctaaagctaaataccggccagagaccgatagcgcacaagtagagtgatcgaaagatgaaaagcactttgaaaagagggttaaatagcacgtgaaattgttgaaagggaagcgcttgtgaccagacttgcgcccggctgatcatccggtgttc-tcaccggtgcactctgccgggctcaggccagcatcggttc-tcgtggggggataaaggtcctgggaacgtagctcct--ccgggagtgttatagcccagggcgtcatgccccc-gcggggaccgaggaccgcgcatctgcaaggat
CBS_111771_Humicola                           tacacatttgcctcgacgctgtcccatttgcgtcgcaccaacactcccatcgggcgcgacggcaagcttgccaaaccccgccagcttcacaacacacactggggtctcgtgtgcccggccgagacgcccgaaggccaggcttgtggcttggtcaagaacctatcgctaatgtgttatgtcagcgtgggcacgcccgccgaccccatcgtcgagttcatgattgctcggggcatggaagtgctcgaagaatacgaacctctgcggtacccgaacgcgaccaaagtcttcgtcaacggtacctgggttggcgtgcaccaggacccaaagcacctggtcaccctggtccaggggttgcggaggaagaacgtcatctcgttcgaggtctcgcttgtccgagacatccgcgaccgcgagttcaagatcttctcggatgccggccgcgtcatgagaccgctgtacactgtggagcaggaacccaa---cagtgacagcggcgccgagattggccagctgatcctgaacaaggagcacatcacacggctggaggcagacaaggagttaggtaagtaccatcccgattactggggctggcagggcctcttgaaatcgggcgccatcgagtacctcgacgctgaggaggaggaaaccgtcatgatctgcatgacgcccgaggacctcgacaagttccggtaccggaagct---gggttttgtcgtc---gaggacaattctggccaggg---caacaaccggatcaagacgaggccgaacccgacgactcatatgtacacgcattgcgagatccaccccagcatgctgcttggcatctgcgcgagcatcatcccgttccccgaccacaaccagacgcgtc----------gccg-aag----c-------tt-tttg-------------g--------gacccctgat---------taccc--cac-------att---gg-------ga--c-ga-cg-----gcgttc-caccaa-----------gctgc--c------cga-ccaccaccaccaccaccacg---------ccgcgc------a-gacggc-ggc----------gacg-ctgcc---atcat-c---cagagactgg---aac-a--cgat-gctgacatct---ctttt---ctgc--tacaggtccacctccagaccggccagtgcgtaagtta-----g---------------------accgac-t----cgaa---c---------acgg-cg-accgac---c-------ga--------------t-cggg------cc---gc----gg--t---gc-agtg---ggctgacct-caacct-----------cgcagggcaaccaaattggtgccgctttctggt------acgcaccaa--gacc------tcgcgcat----caaa---------------------------------c--ac-ag-----------gtca--cc-a--gt-gctgactc-ttccttcaggcagaccatctccggcgagcacggccttgacggcagtggcgtgtacgtc----gtcg-ccgcg----tcc--ccgct-------ct-ctc--ttaa---t-----ccc-------tcgctcaccg------ccgctctaggtacaatggcacctcggagctccagctcgagcgcatgaacgtctacttcaacgaggtcagtc-gggtt--tgc-ccttgtctcgg--------------------cgagtgccg-------------------------------------g-gttgctgacaac-ag-a-tg------------------tgctgcaggcctcgggcaacaagtatgttccccgcgccgtcctggtcgacttggagcccggcaccatggatgccgtccgcgccggtcccttcggccagctcttccgccccgacaacttattacagagtttaac--cactca---aaaccattgtgaaccttacc------tcaaccgttgcttcggcgggc--gggc------------------------------------cccaaaa-------------------------gcccccccgg-cccct----------------c-----------gc-gggcgcccgccggaggttaaccg---aaccc-----t-tg---aattg-tatggcctctctgagtcttc--tgtactgaa-taagtcaaaactttcaacaacggatctcttggttctggcatcgatgaagaacgcagcgaaatgcgataagtaatgtgaattgcagaattcagtgaatcatcgaatctttgaacgcacattgcgcccgccag---tattctggcgggcatgcctgtccgagcgtcatttcaa-ccatcaag-------------------------ccccgggcttgtgttggggc--cctgcggct--------g-ccgcaggccctgaaaaccagtggcgggctcgcta-gtcactccgagcgtagtagt-----ttac-acctcgctcag-gacgtgctgcggg--ttccggccgtt--aaaagc--cttat--------------tttacccaaggttgacctcggatcaggtaggaagacccgctgaacttaagcatatcaataagcggaggaaaagaaaccaacagggattgccctagtaacggcg-agtgaagcggcaacagctcaaatttgaaatctggcctc-------ggcccgagttgtaatttgcagaggaagctttgggcgcggtaccgactgagtcccctggaacggggcgccacagagggtgagagccccgtatagtcggacgcctagcctgtgtaaagctccttcgacgagtcgagtagtttgggaatgctgctcaaaatgggaggtaaatttcttctaaagctaaataccggccagagaccgatagcgcacaagtagagtgatcgaaagatgaaaagcactttgaaaagagggttaaatagcacgtgaaattgttgaaagggaagcgcttgtgaccagacttgcgcccggctgatcatccggtgttc-tcaccggtgcactctgccgggctcaggccagcatcggttc-tcgcggggggataaaggtcctgggaacgtagctcct--ccgggagtgttatagcccagggcgccatgccccc-gcggggaccgaggaccgcgcatctgcaaggat
CBS_779_71_Humicola                           tacacctttgcctcaaccctgtcgcatttgcgccgcaccaacacgcccatcgggcgtgacggcaagctcgccaagccccgccagcttcacaacacacactggggtctcgtgtgcccggccgagacccccgaaggccaagcttgcggcctggtcaagaacctgtcgctgatgtgttacgtcagcgtgggcacgcccgcggaccccattgtcgagttcatgattgctaggggaatggaagtgctcgaggaatacgagcctctccggtacccgaatgctaccaaggtctttgtcaacggtacttgggttggcgtccatcaagaccccaagcacctggtcaccctggtccaagggctgcggagaaagaacgtcatttccttcgaggtgtcgcttgtccgagacattcgcgaccgcgagttcaagattttctcggatgctggccgcgtcatgaggccgctttatacggtagagcaggagccaaa---cagcgacagcggcgccgagattgggcagttgatcctcaacaaggagcacattacgcggctggaggcggacaaggagctgggcaagtaccatcccgactactggggctggcagggcctcctaaagtcgggtgctatcgagtacctcgacgccgaggaggaggaaaccgtcatgatctgcatgacccctgaggacctcgacaagttccgttaccgcaagat---gggcttcatcgtc---gaggacaactcgggccaagg---caacaacaggatcaagacgaggccgaacccgacgactcacatgtacacgcactgcgagatccaccccagcatgctgctcggcatctgcgcgagcatcattcccttccccgaccacaaccagacgcgtc----------cggg-aag----c-------tt-tttg-------------g--------gacccctgat----c----taccc--cac-------att---gg-------ga--c-ga-cg-----tcgtcc-cacc-a-----------gcttc--c------cga-c---------caccg--------------ccgccc------a-ggcgac-ggc----------gacg-ctgcc---atcac-ggc-gaggtaccag---gac-a--cgat-gctgacattt---ctctt---ctgc--gacaggttcacctccagaccggccagtgcgtaagtta-----t---------------------agcggc-t----cgaa---c---------tcga-cg-----ac---c-------ga--------------t-cagg------cg---gt----gc--g---g---gta---gactgacaatcagcct-----------tgtagggtaaccaaattggtgccgctttctggt------atgctcc----ggcc------ccgaacat----taagagg----------tg-ct-ct---------a-tc--ag-ag-----------gcca--tcaa--at-gctgactc-cctcttcaggcagaccatctccggcgagcacggcctcgacggcagtggcgtgtacgtc----ctcg-tcgcc---gccc--cc-ct-------cc-cga--ttaa---t-----ccc-------tcgctcaccgcccctccccccataggtacaatggcacctccgagctccagcttgagcgcatgaacgtctacttcaacgaggtcagtc-aggct--cat-tctcgtctcct--------------------gggaggctaggtcgg---------------------------ccgtg-gttgctgacaag-ac-a-cat------------------tctgcaggcgtccggcaacaagtatgtccctcgcgccgtcctggtcgacttggagcccggcaccatggatgccgtccgcgctggtcccttcggccagctcttccgccctgacaacttattacagagttgcaa--aactccc-taaaccattgtgaacgttacc------tttaccgttgcttcggcgggc--gg-cccgg------gtcc-------------------tg-cccggcg---------------------------cccctcgg-cccct----------------c-----------gcggggcgcccgccggaggtaaacca---aacca-----t-tg---cattg-tatggcctctctgagtcttc--tgtactgaa-taagtcaaaactttcaacaacggatctcttggttctggcatcgatgaagaacgcagcgaaatgcgataagtaatgtgaattgcagaattcagtgaatcatcgaatctttgaacgcacattgcgcccgccag---tattctggcgggcatgcctgttcgagcgtcatttcaa-ccatcaag-------------------------ccccgggcttgtgttgggga--cctgcggct--------g-ccgcaggccctgaaaaccagtggcgggctcgcta-gtcactccgagcgtagtag------ttac-atctcgctcag-ggcgtgctgcggg--ttccggccgtt--aaacgc--ctt----------------ttaccccaaggttgacctcggatcaggtaggaagacccgctgaacttaagcatatcaataagcggaggaaaagaaaccaacagggattgccctagtaacggcg-agtgaagcggcaacagctcaaatttgaaatctggcttc-------ggcccgagttgtaatttgcagaggaagctttgtgcgcggcaccaactgagtcccctggaacggggcgccacagagggtgagagccccgtatagttggacgcctagcacgtgtaaagctccttcgacgagtcgagtagtttgggaatgctgctcaaaatgggaggtaaatttcttctaaagctaaataccggccagagaccgatagcgcacaagtagagtgatcgaaagatgaaaagcactttgaaaagagggttaaatagcacgtgaaattgttgaaagggaagcgcttgtgaccagacttgcgcccggcggatcatccggtgttc-tcaccggtgcactccgccgggcgcaggccagcatcggttc-tcgcggggggacaaaggtcccgggaacgtagctcct--ccgggagtgttatagcccggggcgtcatgccctcagcggggaccgaggaccgcgcatctgcaaggat
CBS_337_68_Humicola                           tacacctttgcctcaaccctgtcgcatttgcgccgcaccaacacgcccatcgggcgcgacggcaagctcgccaagccccgccaacttcacaacacacactggggtctcgtgtgcccggccgagacccccgagggccaagcttgcggtctggtcaagaacctgtcgctgatgtgttacgtcagcgtgggcacgcccgcggaccccattgtcgagttcatgattgctaggggaatggaagtgctcgaggaatacgagcctctccggtacccgaatgcgaccaaggtgttcgtcaacgggacctgggtgggcgtccatcaggacccgaagcacctggtcaccctggtccaagggctgcggcgaaagaacgtcatttccttcgaggtgtcgctcgtccgggacatccgcgaccgcgagttcaagattttctcggatgcgggccgtgtcatgaggccgctttatacggtagagcaggagccaaa---cagcgacagcggcgccgagattgggcagttaatcctcaacaaggagcacatcatacggctggaggcggacaaagagttgggcaagtaccatcccgactactggggctggcagggcctgttgaagtcgggtgccatcgagtacctcgacgccgaggaggaagaaacggtcatgatctgcatgactcccgaagacctcgacaagttccgctaccgcaagat---gggtttcattgtt---gaggacaactcgggccaagg---caacaacaggatcaagacgaggccaaacccgacaactcacatgtacacgcactgcgagatccaccccagcatgctgctcggcatctgcgcgagcatcattcccttccccgaccacaaccagacgcgtc----------cggg-aag----c-------tt-tttg-------------g--------gacccctgat----c----taccc--cac-------att---gg-------ga--c-ga-cg-----tcgtcc-cacc-a-----------gcttc--c------cga-c---------cacca--------------ccgcgc------a-ggcgac-ggc----------gacc-cagcc---atcac-ggc-aagggaccgg---gac-g--cgat-gctgacattt---ctctt---ctgc--gacaggttcacctccagaccggccagtgcgtaagtga-----t---------------------atcgac-t----cgaa---c---------tcgg-cg-----ac---c-------ga--------------t-cagg------tg---gt----gc--g---g---gtg---gactgacaatcaacct-----------cgtagggcaaccaaattggtgccgctttctggt------atgcttc----ggtc------cccaacat----caagaga----------ta-ct-cc---------a-tc--ag-ag-----------gcca--tcaa--at-actgactt-cccctccaggcagaccatctccggcgagcacggcctcgacggcagtggcgtgtacgtc----ctcg-tcgcc---gcct--cc-at-------ct-cgg--ttaa---t-----ccc-------tcgctcaccg------ctcccataggtacaatggcacctccgagctccagctcgagcgcatgaacgtctacttcaacgaggtcagtc-ggggt--tac-tctcgtctcct--------------------gataagctgggttgg---------------------------ctgtg-gttgctgacaag-ac-a-cat------------------tctgcaggcgtccggcaacaagtatgttcctcgcgccgtcctggtcgacttggagcccggcaccatggatgccgtccgcgctggccccttcggtcagctcttccgccctgacaacttattacagagttgcaa--aactccc-taaaccattgtgaacgttacc------tttaccgttgcttcggcgggc--gg-cccgg------gtcc-------------------tg-cccggcg---------------------------cccctcgg-cccct----------------c-----------gcggggcgcccgccggaggtaaacca---aacca-----t-tg---cattg-tatggcctctctgagtcttc--tgtactgaa-taagtcaaaactttcaacaacggatctcttggttctggcatcgatgaagaacgcagcgaaatgcgataagtaatgtgaattgcagaattcagtgaatcatcgaatctttgaacgcacattgcgcccgccag---tattctggcgggcatgcctgttcgagcgtcatttcaa-ccatcaag------------------------cccccgggcttgtgttgggga--cctgcggct--------g-ccgcaggccctgaaaaccagtggcgggctcgcta-gtcactccgagcgtagtag------ttac-atctcgctcag-ggcgtgctgcggg--ttccggccgtt--aaaagc--ctt----------------ttaccccaaggttgacctcggatcaggtaggaagacccgctgaacttaagcatatcaataagcggaggaaaagaaaccaacagggattgccctagtaacggcg-agtgaagcggcaacagctcaaatttgaaatctggcttc-------ggcccgagttgtaatttgcagaggaagctttgtgcgcggcaccaactgagtcccctggaacggggcgccacagagggtgagagccccgtatagttggacgcctagcacgtgtaaagctccttcgacgagtcgagtagtttgggaatgctgctcaaaatgggaggtaaatttcttctaaagctaaataccggccagagaccgatagcgcacaagtagagtgatcgaaagatgaaaagcactttgaaaagagggttaaatagcacgtgaaattgttgaaagggaagcgcttgtgaccagacttgcgcccggcggatcatccggtgttc-tcaccggtgcactccgccgggcgcaggccagcatcggttc-tcgcggggggacaaaggtcccgggaacgtagctcct--ccgggagtgttatagcccggggcgtcatgccctcagcggggaccgaggaccgcgcatctgcaaggat
CBS_398_97_Humicola                           tacacctttgcctcgacgttgtcgcatttgcgccgcaccaacacacccatcgggcgcgacggcaagcttgccaagccccgtcagctccacaacacacactggggtctcgtgtgcccggccgagacgcccgaaggccaggcttgcggcctggtcaagaacctgtcgctgatgtgttacgtcagcgtgggtacgcccgcggaccccattgtcgagttcatgattgcgaggggcatggaggttctcgaggaatacgagcctctgcggtacccgaatgcgaccaaggtgtttgtcaacggcacttgggtcggcgtccaccaggacccaaagaacctggtcacactggttcaggggttgcggaggaggaacgtcatctcgttcgaggtctcgctcgtgcgagacatccgcgaccgcgagttcaagattttctcggatgctggccgcgtcatgaggccgctttatacggtagaacacgacccaaa---cagcgacagcggcgccgagattggtcagttgatcctcaacaaggagcacattacgcggctggaggcggataaggatctcggcaagtatcatcccgactactggggctggcaggggcttttgaagtcgggcgccatcgagtacctcgatgccgaggaggaggaaaccgtcatgatctgcatgacccctgaggatttggacaagttccgcttccgcaagat---gggcttcgttgtg---gaggacaactccgggcaggg---gaacaacaggatcaagacgaggccgaacccgacaactcacatgtacacgcactgcgagatccaccccagcatgttgctcggcatctgtgcgagcatcatcccgttccccgaccacaaccagacgcgtc----------cgtg-aag----c-------tt-tttg-------------g--------gacccctgat----c----taccc--cac-attgccatt--cgg----tacgg--c-gg-cg-----gcgttc-caccaa-----------gctgc--c------cga-c---------caccgccg-----------ccgcgc------a-ggccac-ggc----------gacg-cggcc---accgt-gac-aaggcgccgg---gac-g--cgat-gctgacattg---ctttt---ctgc--gacaggttcacctccagaccggccagtgcgtaagttg-----g---------------------accgac-t----cgaa---t---------ccgg-cg-----ac---c-------ga--------------t-cagg------tg---gt----gc--a---g---gtg---aactgacgggcaccct-----------cgcagggtaaccaaattggtgccgccttctggt------atgcaccag--gacc------tcccgcat----caaa---------------------------------c--ag-ga-----------gccg--tc-c--at-gctgaccc-ctccttcaggcagaccatctccggcgagcacggcctcgacggcaatggcgtgtacgtc----gtcg-ctgcc----ggc--tcccg-------cc-tgc--ttaa---t-----ccc-------tcgctcaccg------cccccataggtacaatggcacctcggagctccagctcgagcgcatgaacgtctacttcaacgaggtcagtc-gccgt--cgc-tcccatctccg--------------------gggaacctgtgcggc---------------------------gcgtg-attgctgacaag-ag-a-cacg--------------cgtgctgcaggcgtccggcaacaagtatgtcccccgtgccgtcctggtcgacttggagcccggcaccatggatgccgtccgcgccggccccttcggccagctcttccgccccgacaacttattaaagagttgcaa--aactcc---aaaccattgtgaacgttacc-------ttgccgttgcttcggcgggc--gg-cccgg------gtcc-------------------tg-cccggcg---------------------------ccccccgg-cccca----------------t-----------cg-gggcgcccgccggaggtaaacca---aactc-----t-tg---aattg-catggcctctctgagtcttc--tgtactgaa-taagtcaaaactttcaacaacggatctcttggttctggcatcgatgaagaacgcagcgaaatgcgataagtaatgtgaattgcagaattcagtgaatcatcgaatctttgaacgcacattgcgcccgccag---tattctggcgggcatgcctgttcgagcgtcatttcaa-ccatcaag-------------------------ccccgggcttgtgttgggga--cctgcggct--------g-ccgcaggccctgaaaaccagtggcgggctcgcta-gtcactccgagcgtagtagt-----ttac-acctcgctcag-ggcgtgctgcgtg--ttccggccgtt--aaaagc--ctc----------------tatacccaaggttgacctcggatcaggtaggaagacccgctgaacttaagcatatcaataagcggaggaaaagaaaccaacagggattgccctagtaacggcg-agtgaagcggcaacagctcaaatttgaaatctggctcc-------ggcccgagttgtaatttgcagaggaagctttgggcgcggtaccaactgagtcccctggaacggggcgccacagagggtgagagccccgtatagttggatgcctagcctgtgtaaagctccttcgacgagtcgagtagtttgggaatgctgctcaaaatgggaggtaaatttcttctaaagctaaataccggccagagaccgatagcgcacaagtagagtgatcgaaagatgaaaagcactttgaaaagagggttaaatagcacgtgaaattgttgaaagggaagcgcttgtgaccagacttgcgcccggctgatcatccggtgttc-tcaccggtgcactctgccgggctcaggccagcatcggttc-tcgcggggggataaaggccctgggaacgtagctcct--ccgggagtgttatagcccagggcgtcataccctc-tcggggaccgaggttcgcgcatctgcaaggat
CBS_116735_Humicola                           tacactttcgcctcgaccttgtcgcatttgcgccgcaccaataccccgatcgggcgcgacggcaagctcgccaaaccccgccagctccacaacacacactggggtctcgtgtgtccggccgagacgcccgagggccaggcttgcggcctggtcaagaacctgtcgctgatgtgttacgtcagcgtgggtactcccgcggatcccatcgtggagttcatgattgcccggggcatggaagtgctcgaggagtacgagccgctgcggtacccaaacgcgaccaaggtgtttgtcaacggcacctgggttggtgtccaccaagacccaaagcacctggtcacgctggttcaggggctgcggaggaagaacgtcatctcgttcgaggtctcgctcgtccgagatatccgcgaccgcgagttcaagatcttctcggatgcgggtcgcgtcatgaggccgctttatacggtggagcaggagccaaa---cagcgacagcggagccgagattggccagttgatcctcaacaaggagcacatcacgcggctggaggcggacaaggagctgggcaaataccatcccgactactggggctggcagggcctgttgaagtcgggcgccatcgagtacctcgacgccgaggaggaggaaaccgtcatgatctgcatgaccccggaggacctcgataagttccgttaccgcaagct---gggcttcgtcgtc---gaagacaactcgggccaggg---aaacaaccggatcaaaacgagaccgaacccgacaacgcacatgtacacgcactgcgagatccaccccagcatgctgctcggcatttgcgcgagcatcattccgttccccgatcacaaccagacgcgtt----------gccg-aag----c-------tt-tttg-------------g--------gacccctgat----g----taccc--cac-------att---gg-------ga--g-gt-cg-----ccgttc-cacc-a-----------gctgc--c------cga-c---------caccaccg-----------cctcgc------g-ggcgac-cgc----------gaca-ctgcc---atcgt-aac-aaggcaccgg---aac-a--cgat-gctgacgttg---ctctt---ctgc--tacaggtccacctccagaccggccagtgcgtaagtta-----g---------------------atcgac-t----cgaa---c---------acgg-cgaaccgac---c-------ga--------------c-cagg------tg---gt----gc--g---g---gtg---gactgactt-caacct-----------cgcagggtaaccaaattggtgccgctttctggt------atgcatctc--gacc------tgccgcat----tcaa---------------------------------c--aa-ag-----------gcca--tc-a--at-actgactt-ccctcgcaggcagaccatctccggcgagcacggcctcgacggcagtggcgtgtacgtc----ctcg-tcgcc---atcc--ccgct-------ct-cga--ttaa---t-----ccc-------gcgctcaccg------cccccataggtacaatggcacctcggagctccagctcgagcgcatgaacgtctacttcaacgaggtcagtc-cgggt--cgt-cctcgtctctc--------------------ggggagctggagggg---------------------------ccgtg-gttgctgacaag-ag-a-catg---------------ctgctgcaggcgtccggcaacaagtatgtcccccgcgccgtcctggtcgacttggagcccggcaccatggatgccgtccgtgccggtcccttcggccagctcttccgccccgacaacttatta-agagttgcaa--actt-----aaaccattgtgaacgttacc------tttaccgttgcttcggcgggc--gg-cccgg------gtcc-------------------tg-cccggcg---------------------------ccccccgg--ccct----------------c-----------gc-gggcgcccgccggaggtaaacca---aactc-----t-tg---aattg-tatggcctctctgagtcttc--tgtactgaa-taagtcaaaactttcaacaacggatctcttggttctggcatcgatgaagaacgcagcgaaatgcgataagtaatgtgaattgcagaattcagtgaatcatcgaatctttgaacgcacattgcgcccgccag---tattctggcgggcatgcctgttcgagcgtcatttcaa-ccatcaag-------------------------ccccgggcttgtgttgggga--cctgcggct--------g-ccgcaggccctgaaaaccagtggcgggctcgcta-gtcactccgagcgtagtagt-----ttac-acctcgctcag-ggcgtgctgcggg--ttccggccgtt--aaaagc--cttat--------------tttacccaaggttgacctcggatcaggtaggaagacccgctgaacttaagcatatcaataagcggaggaaaagaaaccaacagggattgccctagtaacggcg-agtgaagcggcaacagctcaaatttgaaatctggcttc-------ggcccgagttgtaatttgcagaggaagctttgggtgcggtgccaactgagtcccctggaacggggcgccacagagggtgagagccccgtatagttggacgccaatcctgtgtaaagctccttcgacgagtcgagtagtttgggaatgctgctcaaaatgggaggtaaatttcttctaaagctaaataccggccagagaccgatagcgcacaagtagagtgatcgaaagatgaaaagcactttgaaaagagggttaaatagcacgtgaaattgttgaaagggaagcgcttgtgaccagacttgcgcccggctgatcatccggtgttc-tcaccggtgcactctgccgggctcaggccagcatcggttc-tcgtggggggataaaggtcctgggaacgtggctcct--ccgggagtgttatagcccagggcgtcatgccccc-gcggggaccgaggttcgcgcatctgcaaggat
CBS_116736_Humicola                           tacactttcgcctcgaccttgtcgcatttgcgccgcaccaataccccgatcgggcgcgacggcaagctcgccaaaccccgccagctccacaacacacactggggtctcgtgtgtccggccgagacgcccgagggccaggcttgcggcctggtcaagaacctgtcgctgatgtgttacgtcagcgtgggtactcccgcggatcccatcgtggagttcatgattgcccggggcatggaagtgctcgaggagtacgagccgctgcggtacccaaacgcgaccaaggtgtttgtcaacggcacctgggttggtgtccaccaagacccaaagcacctggtcacgctggttcaggggctgcggaggaagaacgtcatctcgttcgaggtctcgctcgtccgagatatccgcgaccgcgagttcaagatcttctcggatgcgggtcgcgtcatgaggccgctttatacggtggagcaggagccaaa---cagcgacagcggagccgagattggccagttgattctcaacaaggagcacatcacgcggctggaggcggacaaggagctgggcaaataccatcccgactactggggctggcagggcctgttgaagtcgggcgccatcgagtacctcgacgccgaggaggaggaaaccgtcatgatctgcatgaccccggaggacctcgataagttccgttaccgcaagct---gggcttcgtcgtc---gaagacaactcgggccaggg---aaacaaccggatcaaaacgagaccgaacccgacaacgcacatgtacacgcactgcgagatccaccccagcatgctgctcggcatttgcgcgagcatcattccgttccccgatcacaaccagacgcgtt----------gccg-aag----c-------tt-tttg-------------g--------gacccctgat----g----taccc--cac-------att---gg-------ga--g-gt-cg-----ccgttc-cacc-a-----------gctgc--c------cga-c---------caccaccg-----------cctcgc------g-ggcgac-cgc----------gagg-ctgcc---atcgt-aac-aaggcaccgg---aac-a--cgat-gctgacgttg---ctctt---ctgc--tacaggtccacctccagaccggccagtgcgtaagtta-----g---------------------atcgac-t----cgaa---c---------acgg-cgaaccgac---c-------ga--------------c-cagg------tg---gt----gc--g---g---gtg---gactgactt-caacct-----------cgcagggtaaccaaattggtgccgctttctggt------atgcatctc--gacc------tgccgcat----tcaa---------------------------------c--aa-ag-----------gcca--tc-a--at-actgactt-ccctggcaggcagaccatctccggcgagcacggcctcgacggcagtggcgtgtacgtc----ctcg-tcgcc---atcc--ccgct-------ct-cga--ttaa---t-----ccc-------gcgctcaccg------cccccataggtacaatggcacctcggagctccagctcgagcgcatgaacgtctacttcaacgaggtcagtc-cgggt--cgt-cctcgtctctc--------------------ggggagctggagggg---------------------------ccgtg-gttgctgacaag-ag-a-catg---------------ctgctgcaggcgtccggcaacaagtatgtcccccgcgccgtcctggtcgacttggagcccggcaccatggatgccgtccgtgccggtcccttcggccagctcttccgccccgacaacttatta-agagttgcaa--actt-----aaaccattgtgaacgttacc------tttaccgttgcttcggcgggc--gg-cccgg------gtcc-------------------tg-cccggcg---------------------------ccccccgg--ccct----------------c-----------gc-gggcgcccgccggaggtaaacca---aactc-----t-tg---aattg-tatggcctctctgagtcttc--tgtactgaa-taagtcaaaactttcaacaacggatctcttggttctggcatcgatgaagaacgcagcgaaatgcgataagtaatgtgaattgcagaattcagtgaatcatcgaatctttgaacgcacattgcgcccgccag---tattctggcgggcatgcctgttcgagcgtcatttcaa-ccatcaag-------------------------ccccgggcttgtgttgggga--cctgcggct--------g-ccgcaggccctgaaaaccagtggcgggctcgcta-gtcactccgagcgtagtagt-----ttac-acctcgctcag-ggcgtgctgcggg--ttccggccgtt--aaaagc--cttat--------------tttacccaaggttgacctcggatcaggtaggaagacccgctgaacttaagcatatcaataagcggaggaaaagaaaccaacagggattgccctagtaacggcg-agtgaagcggcaacagctcaaatttgaaatctggcttc-------ggcccgagttgtaatttgcagaggaagctttgggtgcggtgccaactgagtcccctggaacggggcgccacagagggtgagagccccgtatagttggacgccaatcctgtgtaaagctccttcgacgagtcgagtagtttgggaatgctgctcaaaatgggaggtaaatttcttctaaagctaaataccggccagagaccgatagcgcacaagtagagtgatcgaaagatgaaaagcactttgaaaagagggttaaatagcacgtgaaattgttgaaagggaagcgcttgtgaccagacttgcgcccggctgatcatccggtgttc-tcaccggtgcactctgccgggctcaggccagcatcggttc-tcgtggggggataaaggtcctgggaacgtggctcct--ccgggagtgttatagcccagggcgtcatgccccc-gcggggaccgaggttcgcgcatctgcaaggat
CBS_120095_Humicola                           tacacctttgcgtcgaccttgtcgcatttgcgccgcaccaacacccctatcgggcgcgatggcaagctcgccaagccccgccagcttcacaatacacactggggcctcgtctgcccggccgagacgcccgagggccaggcttgcggcctggtcaagaacttgtcgctgatgtgttacgtcagcgtgggcacccccgcggatcctatcgtcgagttcatgattgctcgtggcatggaagttctcgaagaatacgagccgctgcggtacccgaacgcaaccaaggtgtttgtcaacggcacttgggtgggcgtgcaccaggaccccaagcacctggtcaccctggtgcaaggcctgcggaggaagaatgtcatttcgttcgaggtctcgctcgtccgcgacatccgcgaccgcgagttcaagatcttttcggacgctggccgcgtcatgaggccgctttttaccgtggagcaagaagtcaa---cagcgacagcggtgccgagcctggccagttgatcctcaacaaggagcacattgcgcggctggacgcggataaggagctcggcaagtaccatcccgactactggggttggcagggcctgttgaagtcgggcgcgatcgagtacctggatgctgaggaggaggaaaccgtcatgatctgcatgacgcccgaagaccttgatcggttccggtataggaagtt---aaacatcccttac---gacgacacgtcaggccaggg---caataacaggatccggaccaagccgaacccgacgacgaatttgtacacgcactgcgagatccaccccagcatgctgctcggcatctgcgcgagcatcattccgttccccgaccacaaccaggcgcgtc----------cgtg-aag----c-------tt-tttg-------------g--------gacccctgat----c----taccc--cac-------att---cg-------gg--c-ga-cg-----tcgtcc-cgcc-a-----------gctgc--c------cga-c---------caccac-------------cgccgc------a-ggcgac-ggc----------gacg-ctgcc---atcgt-gac-aacggaccag---aac-g--cgat-gctgacactg---ctctt---gtgc--tacaggtccacctccagaccggccagtgcgtaagtta-----g---------------------atcgac-t----cgaa---c---------acgg-cg-accgac---c-------ga--------------t-cagg------tg---gt----gc--g-------gtg---gactgactg-aaacct-----------cgcagggcaaccaaatcggtgccgctttctggt------atgcttg--------------cccaatat----caag--------------a-cg-cttctgtactcg-cc--ag-ag-----------acca--tc-a--at-actgactc-accctccaggcagaccatctccggcgagcacggcctcgacggcagtggcgtgtatgtc----ctcg-acgcc---gccc--ctcgt-------ct-cgg--ttaa---t-----ccc-------tcgctcaccg------accccctaggtacaatggcagctccgagctccagctcgagcgcatgaacgtctacttcaacgaggtcagtc-ggggc--tgc-gtctggttttc--------------------tggagga-----------------------------------gtgtg-gtcgctgacaag-ag-a-tg-----------------atcccgcaggcgtccggcaacaagtatgttccccgcgccgtcctggtcgacttggagcccggcaccatggatgccgtccgcgccggccccttcggccagctcttccgccccgacaacttattacagagtttcaa--actcc----aaaccattgtgaac-ttacc-------ttgccgttgcttcggcgggc--gg-cccgg------gtcc-------------------tg-cccggcg---------------------------cccctcgg-ccccc--c-------------t-----------gtggggcgcccgccggaggtaaacca---aactc-----t-tg---aattg-tatggcctctctgagtcttc--tgtactgaa-taagtcaaaactttcaacaacggatctcttggttctggcatcgatgaagaacgcagcgaaatgcgataagtaatgtgaattgcagaattcagtgaatcatcgaatctttgaacgcacattgcgcccgccag---tattctggcgggcatgcctgttcgagcgtcatttcaa-ccatcaag-------------------------ccccgggcttgtgttgggga--cctgcggct--------g-ccgcaggccctgaaaaccagtggcgggctcgcta-gtcactccgagcgtagtag------ttac-atctcgctcag-ggcgtgctgcggg--ttccggccgtt--aaaagc--ctta---------------tttacccaaggttgacctcggatcaggtaggaagacccgctgaacttaagcatatcaataagcggaggaaaagaaaccaacagggattgccctagtaacggcg-agtgaagcggcaacagctcaaatttgaaatctggcttc-------ggcccgagttgtaatttgcagaggaagctttgggcgcggcaccaactgagtcccctggaacggggcgccatagagggtgagagccccgtatagttggacgcctagcctgtgtaaagctccttcgacgagtcgagtagtttgggaatgctgctcaaaatgggaggtaaatttcttctaaagctaaataccggccagagaccgatagcgcacaagtagagtgatcgaaagatgaaaagcactttgaaaagagggttaaatagcacgtgaaattgttgaaagggaagcgcttgtgaccagacttgcgcccggctgatcatccggtgttc-tcaccggtgcactctgccgggctcaggccagcatcggttc-tcgcggggggacaaaggcggcgggaacgtggctcct--ccgggagtgttatagcccaccgtgtcatgccctc-gcggggaccgaggaccgcgcatctgcaaggat
CBS_157_55_Humicola                           tacacgtttgcctcgaccctgtcgcatttgcggcgcaccaacacgcccatcgggcgcgacggcaagctggccaagcctcgccagcttcacaacacccactggggtctcgtgtgcccggccgagacgcccgaaggccaggcttgcggtctggtcaagaacttgtcgctgatgtgctacgtcagcgtgggtacgcctgcggaccccatcgtcgagttcatgatcgccagaggtatggaagtgcttgaggaatacgaacccctgcggtacccgaatgcgaccaaggtatttgtcaacggcacttgggtcggtgtccatcaggacccgaagcacctggtcacgctggtccaagggctgcggaggaagaacgtcatctcgttcgaggtgtcgctcgtcagagacatccgcgaccgcgagttcaagattttctcggatgccggccgtgtcatgaggccgctctatacggtggagcaggagccaaa---cagcgacagcggcgccgaaattgggcagctgatcctgaacaaggagcatgtcacgcggctcgaggccgacaaggagctgggcaagtaccatcccgactactggggctggcaaggcctgttgaagtcgggtgccatcgagtacctcgacgccgaggaggaggagaccgtcatgatctgcatgacccccgaggacctcgataagttccggtatcgcaagtt---gggattcatcgtg---gaggacaactctggccaagg---caacaacagaatcaagacgaggccgaacccgacgacgcacatgtacacgcactgcgagatccaccccagcatgctgctcggcatctgcgcgagcatcatcccgttccccgaccacaaccagacgcgtc----------cgtg-aag----c-------tt-tttt-------------g--------gacccctgat----c----taccc--cac-------atc---gg-------gg--c-ga-cg-----tcgtcc-cacc-a-----------gcttc--c------cga-g---------gccca--------------actcgc------a-ggcgat-ggc----------aacg-cgacc---acgac-aac-aagagacccg---ggc-g--cgac-gctgacattg----tttt---ctgc--tataggttcacctccagaccggccagtgcgtaagttg-----c---------------------accgac-t----cgaa---c--------gctgg-cg-----at---c-------gat-------------t-accg------tg---gt----gc--a---g---gtg---aactgacatcgaagct-----------c-tagggtaaccaaattggtgccgctttctggt------atgatcc----gacc------c--aacct----caagagc----------ca-cg-ct---------a-tc--ca-tg-----------gcaa--tc-a--at-actgaccc-cccctctaggcagaccatctccggcgagcacggcctcgacggcaatggcgtgtacgtg----cctg-tcgcc---gcct--cctct-------ct-cgg--ttaa---t-----ccc-------tcgctcaccg------ctccgataggtacaatggcacctccgagctccagctcgagcgcatgaacgtctacttcaacgaggtcagtc-gggct--cgg-ttgcctctcac--------------------gggaatatcgagcgg---------------------------ccgtg-gttgctgacagt-gg-a-tatc--------------aattctacaggcgtctggcaacaagtatgttcctcgtgccgtcctggtcgacttggagcccggcaccatggatgccgtccgcgctggtcccttcggccagctcttccgccctgacaacttattacagagttgcaa--aactccc--aaaccattgtgaacgttacc------catcccgttgcttcggcgggc--gg-cccgg------gccccg-----------------tg-cccggcg---------------------------ccccccgg-ccccc----------------c-----------gt-gggcgcccgccggaggtaaacca---aactc-----t-tg---aattg-catggcctctctgagtcttc--tgtactgaa-taagtcaaaactttcaacaacggatctcttggttctggcatcgatgaagaacgcagcgaaatgcgataagtaatgtgaattgcagaattcagtgaatcatcgaatctttgaacgcacattgcgcccgccag---tattctggcgggcatgcctgttcgagcgtcatttcaa-ccatcaag-------------------------cccccggcttgtgttgggga--cctgcggct--------g-ccgcaggccctgaaaaccagtggcgggctcgcta-gtcactccgagcgtagtag------ttac-atctcgctctg-ggcgtgctgcggg--ttccggccgtt--aaaagc--cttt---------------tttacccaaggttgacctcggatcaggtaggaagacccgctgaacttaagcatatcaataagcggaggaaaagaaaccaacagggattgccctagtaacggcg-agtgaagcggcaacagctcaaatttgaaatctggcttc-------ggcccgagttgtaatttgcagaggaagctttaggcgcggcaccaactgagtcccctggaacggggcgccacagagggtgagagccccgtatagttggacgcctagcctgtgtaaagctccttcgacgagtcgagtagtttgggaatgctgctcaaaatgggaggtaaatttcttctaaagctaaataccggccagagaccgatagcgcacaagtagagtgatcgaaagatgaaaagcactttgaaaagagggttaaatagcacgtgaaattgttgaaagggaagcgcttgtgaccagacttgcgcccggctgatcatccggtgttc-tcaccggtgcactctgccgggctcaggccagcatcggttc-tcgcggggggataaaggtcctgggaacgtagctcct--ccgggagtgttatagcccagggcgtcatgccctc-gcggggaccgaggttcgcgcatctgcaaggat
CBS_338_68_Humicola                           tacacgtttgcctcgaccctgtcgcatttgcggcgcaccaacacgcccatcgggcgcgacggcaagctggccaagcctcgccagcttcacaacacccactggggtctcgtgtgcccggccgagacgcccgaaggccaggcttgcggtctggtcaagaacttgtcgctgatgtgctacgtcagcgtgggtacgcctgcggaccccatcgtcgagttcatgatcgccagaggtatggaagtgcttgaggaatacgaacccctgcggtacccgaatgcgaccaaggtatttgtcaacggcacttgggtcggtgtccatcaggacccgaagcacctggtcacgctggtccaagggctgcggaggaagaacgtcatctcgttcgaggtgtcgctcgtcagagacatccgcgaccgcgagttcaagattttctcggatgccggccgtgtcatgaggccgctctatacggtggagcaggagccaaa---cagcgacagcggcgccgaaattgggcagctgatcctgaacaaggagcatgtcacgcggctcgaggccgacaaggagctgggcaagtaccatcccgactactggggctggcaaggcctgttgaagtcgggtgccatcgagtacctcgacgccgaggaggaggagaccgtcatgatctgcatgacccccgaggacctcgataagttccggtatcgcaagtt---gggattcatcgtg---gaggacaactctggccaagg---caacaacagaatcaagacgaggccgaacccgacgacgcacatgtacacgcactgcgagatccaccccagcatgctgctcggcatctgcgcgagcatcatcccgttccccgaccacaaccagacgcgtc----------cgtg-aag----c-------tt-tttt-------------g--------gacccctgat----c----taccc--cac-------atc---gg-------gg--c-ga-cg-----tcgtcc-cacc-a-----------gcttc--c------cga-g---------gccca--------------actcgc------a-ggcgat-ggc----------aacg-cgacc---acgac-aac-aagagacccg---ggc-g--cgac-gctgacattg----tttt---ctgc--tataggttcacctccagaccggccagtgcgtaagttg-----c---------------------accgac-t----cgaa---c--------gctgg-cg-----at---c-------gat-------------t-accg------tg---gt----gc--a---g---gtg---aactgacatcgaagct-----------c-tagggtaaccaaattggtgccgctttctggt------atgatcc----gacc------c--aacct----caagagc----------ca-cg-ct---------a-tc--ca-tg-----------gcaa--tc-a--at-actgaccc-cccctctaggcagaccatctccggcgagcacggcctcgacggcaatggcgtgtacgtg----cctg-tcgcc---gcct--cctct-------ct-cgg--ttaa---t-----ccc-------tcgctcaccg------ctccgataggtacaatggcacctccgagctccagctcgagcgcatgaacgtctacttcaacgaggtcagtc-gggct--cgg-ttgcctctcac--------------------gggaatatcgagcgg---------------------------ccgtg-gttgctgacagt-gg-a-tatc--------------aattctacaggcgtctggcaacaagtatgttcctcgtgccgtcctggtcgacttggagcccggcaccatggatgccgtccgcgctggtcccttcggccagctcttccgccctgacaacttattacagagttgcaa--aactccc--aaaccattgtgaacgttacc------catcccgttgcttcggcgggc--gg-cccgg------gccccg-----------------tg-cccggcg---------------------------ccccccgg-ccccc----------------c-----------gt-gggcgcccgccggaggtaaacca---aactc-----t-tg---aattg-catggcctctctgagtcttc--tgtactgaa-taagtcaaaactttcaacaacggatctcttggttctggcatcgatgaagaacgcagcgaaatgcgataagtaatgtgaattgcagaattcagtgaatcatcgaatctttgaacgcacattgcgcccgccag---tattctggcgggcatgcctgttcgagcgtcatttcaa-ccatcaag-------------------------cccccggcttgtgttgggga--cctgcggct--------g-ccgcaggccctgaaaaccagtggcgggctcgcta-gtcactccgagcgtagtag------ttac-atctcgctctg-ggcgtgctgcggg--ttccggccgtt--aaaagc--cttt---------------tttacccaaggttgacctcggatcaggtaggaagacccgctgaacttaagcatatcaataagcggaggaaaagaaaccaacagggattgccctagtaacggcg-agtgaagcggcaacagctcaaatttgaaatctggcttc-------ggcccgagttgtaatttgcagaggaagctttaggcgcggcaccaactgagtcccctggaacggggcgccacagagggtgagagccccgtatagttggacgcctagcctgtgtaaagctccttcgacgagtcgagtagtttgggaatgctgctcaaaatgggaggtaaatttcttctaaagctaaataccggccagagaccgatagcgcacaagtagagtgatcgaaagatgaaaagcactttgaaaagagggttaaatagcacgtgaaattgttgaaagggaagcgcttgtgaccagacttgcgcccggctgatcatccggtgttc-tcaccggtgcactctgccgggctcaggccagcatcggttc-tcgcggggggataaaggtcctgggaacgtagctcct--ccgggagtgttatagcccagggcgtcatgccctc-gcggggaccgaggttcgcgcatctgcaaggat
CBS_147_67_Humicola                           tacacttttgcctcgaccctgtcgcatttgcggcgcaccaacacgcccatcgggcgcgacggcaagctggccaagccccgccagcttcacaacacccactggggtctcgtgtgtccggccgagacgcccgaaggtcaagcttgcggtctggtcaagaatttgtcgctgatgtgctacgtcagcgtgggcacgccggcggaccccatcgtcgagttcatgatcgctaggggtatggaagtgctcgaggagtatgaacccctacggtacccgaatgcgaccaaggtgttcgtcaacggcacttgggtcggtgtccaccaggacccgaagcacttagttacgctggtccaagggctgcggaggaagaacgtcatttcgttcgaggtgtcactcgtcagagacatccgcgaccgcgagttcaagattttctcggatgccggccgtgtcatgaggccgctctatacggtggagcaagagccaaa---cagcgacagcggcgccgaaatcgggcagctgatcctgaacaaggagcacgttacgcggctcgaggccgacaaagagctgggcaagtaccatcccgactactggggctggcaaggcctcttgaagtcgggtgccatcgaatatctcgacgccgaggaggaggagaccgtcatgatctgcatgacccccgaggacctcgacaagttccggtaccgcaagtt---gggattcatcgtg---gaggacaactctggccaagg---caacaacagaattaagacgaggccgaacccgacgacgcacatgtacacgcactgcgagatccaccccagcatgctgctaggcatctgcgcgagcatcatcccgttccccgaccacaaccagacgcgtc----------cgag-aag----c-----t-tt-tttt-------------g--------gacccctgat----c----taccc--cac-------atc---gg-------gg--c-ga-cg-----tcgtcc-cacc-a-----------gcttc--c------cga-g---------gccca--------------actcgc------a-ggcgat-ggc----------gacg-cggcc---accac-aac-aagagacccg---ggc-g--cgat-actgacattg---ttttt---ccgc--tacaggttcacctccagaccggccagtgcgtaagttg-----c---------------------accgac-t----cgaa---c--------gctgg-cg-----ac---c-------gaa-------------c-acct------tg---gc----gc--g---g---gtg---gactgacatcgaagct-----------c-tagggtaaccaaattggtgccgctttctggt------atgatcc----gacc------c--aa------------------------ca-cg-ct---------a-tc--ca-tg-----------acaa--tc-a--at-actgactc-tccctctaggcagaccatctccggcgagcacggcctcgacggcaatggcgtgtacgtg----cctg-tcgcc---gcct--cccct-------ct-cga--ttaa---t-----ccc-------tcgctcaccg------ctccgataggtacaatggcacctccgagctccagctcgagcgcatgaacgtctacttcaacgaggttagtc-gggct--cgt-ttgcctttcgt--------------------gagaatatcgagcga---------------------------ccgtg-gttgctgacaat-gg-a-tatc--------------aattctccaggcgtccggcaacaagtatgttcctcgtgccgtcctggtcgacttggagcccggcaccatggatgccgtccgcgctggtcccttcggccagctcttccgccctgacaacttattacagagttgcaa--aactccc--aaaccattgtgaacgttacc------catcccgttgcttcggcgggc--gg-cccgg------gccccg-----------------tg-cccggcg---------------------------ccccccgg-ccccc----------------c-----------gt-gggcgcccgccggaggtaaacca---aactc-----t-tg---aattg-tatggcctctctgagtcttc--tgtactgaa-taagtcaaaactttcaacaacggatctcttggttctggcatcgatgaagaacgcagcgaaatgcgataagtaatgtgaattgcagaattcagtgaatcatcgaatctttgaacgcacattgcgcccgccag---tattctggcgggcatgcctgttcgagcgtcatttcaa-ccatcaag-------------------------cccccggcttgtgttgggga--cctgcggct--------g-ccgcaggccctgaaaaccagtggcgggctcgcta-gtcactccgagcgtagtag------ttac-atctcgctcag-ggcgtgctgcggg--ttccggccgtt--aaaagc--ctta---------------tttacccaaggttgacctcggatcaggtaggaagacccgctgaacttaagcatatcaataagcggaggaaaagaaaccaacagggattgccctagtaacggcg-agtgaagcggcaacagctcaaatttgaaatctggcctc-------ggcccgagttgtaatttgcagaggaagctttaggcgcggcaccaactgagtcccctggaacggggcgccacagagggtgagagccccgtatagttggacgcctagcctgtgtaaagctccttcgacgagtcgagtagtttgggaatgctgctcaaaatgggaggtaaatttcttctaaagctaaataccggccagagaccgatagcgcacaagtagagtgatcgaaagatgaaaagcactttgaaaagagggttaaatagcacgtgaaattgttgaaagggaagcgcttgtgaccagacttgcgcccggctgatcatccggtgttc-tcaccggtgcactctgccgggctcaggccagcatcggttc-tcgcggggggataaaggtcctgggaacgtagctcct--ccgggagtgttatagcccagggcgtcatgccctc-gcggggaccgaggttcgcgcatctgcaaggat
CBS_985_87_Humicola                           tacacttttgcctcgaccctgtcgcatttgcggcgcaccaacacgcccatcggtcgcgacggcaagctggccaagccccgccagcttcacaacacccactggggtctcgtgtgcccagccgagacgcccgaaggccaggcttgcggtctggtcaagaacttgtcgctgatgtgctacgtcagcgtgggtacgcctgcggaccccatcgtcgagtttatgatcgccagaggtatggaagtgcttgaggaatacgaacccctgcggtacccgaatgcgaccaaggtgttcgtcaacggcacttgggtcggtgttcatcaggacccgaaacacctggtcaccctggttcaagggctgcggagaaagaatgttatttcgtttgaggtgtcactcgtcagagacatccgcgaccgcgagttcaagattttctcggatgccggccgtgtcatgaggccgctctatacggtggagcaagagccaaa---cagcgacagcggggccgaaatcgggcagctgatcctgaataaggagcacgttacgcgactcgaggccgacaaagagctgggcaagtaccatcccgactactggggctggcaaggcctcttgaagtcgggtgccatcgaatatctcgacgccgaggaggaggagaccgtcatgatctgcatgacccccgaggacctcgacaagttccggtaccgcaagtt---gggattcatcgtg---gaggacaactctggccaagg---caacaacagaattaagacgaggccgaacccgacgacgcacatgtacacgcactgcgagatccaccccagcatgctgcttggcatctgcgcgagcatcatcccgttccccgaccacaaccagacgcgtc----------cgtg-aag----c-------tt-tttt-------------g--------gacccctgat----c----taccc--cacc-cca-gatc---gg-------gg--c-ga-cg-----tcgtcc-cacc-a-----------gcttc--c------cga-g---------gccca--------------actcgc------a-ggcgat-ggc----------gacg-cggcc---accac-aac-aagagaccgg---ggc-g--cgat-actgacattg---ttttt---ccgc--tacaggttcacctccagaccggccagtgcgtaagttg-----c---------------------accgac-t----cgaa---c--------gctgg-cg-----ac---t-------gaa-------------t-accg------tg---gt----gc--g---g---gtg---gactgacatcgaagct-----------c-tagggtaaccaaattggtgccgctttctggt------atgatcc----gacc------c--aa------------------------ca-cg-ct---------a-tc--ca-tg-----------acaa--tc-a--at-actgactc-tccctctaggcagaccatctccggcgagcacggcctcgacggcaatggcgtgtatgtg----cctg-tcgcc---gcct--tcctt-------ct-cga--ttaa---t-----ccc-------tcgctcaccg------ctccgataggtacaatggcacttccgagctccagctcgagcgcatgaacgtctacttcaacgaggtgagtc-gggct--cgt-ctgcctctcgt--------------------gggagtatcgagtgg---------------------------ccgtg-gttgctgacaat-ag-a-tatc--------------aattctacaggcgtccggcaacaagtatgttcctcgtgccgtcctggtcgacttggagcccggcaccatggatgccgtccgcgctggtcccttcggccagctcttccgccctgacaacttattacagagttgcaa--aactccc--aaaccattgtgaacgttacc------catcccgttgcttcggcgggc--ggccccgg------gccccg-----------------tg-cccggcg---------------------------ccccccgg-cccct----------------c-----------gc-gggcgcccgccggaggtaaacca---aactc-----t-tg---aattg-tatggcctctctgagtcttc--tgtactgaa-taagtcaaaactttcaacaacggatctcttggttctggcatcgatgaagaacgcagcgaaatgcgataagtaatgtgaattgcagaattcagtgaatcatcgaatctttgaacgcacattgcgcccgccag---tattctggcgggcatgcctgttcgagcgtcatttcaa-ccatcaag-------------------------cccccggcttgtgttgggga--cctgcggct--------g-ccgcaggccctgaaaaccagtggcgggctcgcta-gtcactccgagcgtagtag------ttac-atctcgctcag-ggcgtgctgcggg--ttccggccgtt--aaaagc--ctta---------------tttacccaaggttgacctcggatcaggtaggaagacccgctgaacttaagcatatcaataagcggaggaaaagaaaccaacagggattgccctagtaacggcg-agtgaagcggcaacagctcaaatttgaaatctggcctc-------ggcccgagttgtaatttgcagaggaagctttaggcgcggcaccaactgagtcccctggaacggggcgccacagagggtgagagccccgtatagttggacgcctagcctgtgtaaagctccttcgacgagtcgagtagtttgggaatgctgctcaaaatgggaggtaaatttcttctaaagctaaataccggccagagaccgatagcgcacaagtagagtgatcgaaagatgaaaagcactttgaaaagagggttaaatagcacgtgaaattgttgaaagggaagcgcttgtgaccagacttgcgcccggctgatcatccggtgttc-tcaccggtgcactctgccgggctcaggccagcatcggttc-tcgcggggggataaaggtcctgggaacgtagctcct--ccgggagtgttatagcccagggcgtcatgccctc-gcggggaccgaggttcgcgcatctgcaaggat
CGMCC_3_13790_Humicola                        tacactttcgcctcgaccctgtcgcatttgcggcgtaccaacacgcccatcgggcgcgacggcaagctggccaagccccgccagcttcacaacacccactggggtcttgtgtgcccggccgagacgcccgaaggccaggcttgcggtctggtcaagaacttgtcgctgatgtgctacgtcagcgtgggtacgcctgcggaccccatcgtggagttcatgatcgccagaggtatggaagtactcgaggaatacgaacccctgcggtacccgaatgcgaccaaggtgtttgtcaacggcacttgggtcggtgtccatcaggacccgaagcacctggtcacgctggtccaagggctgcggaggaagaacgtcatttcgttcgaggtgtcgctcgtcagagacatccgcgaccgcgagttcaagattttctcggatgccggccgtgtcatgaggccgctctatacggtggagcaagagccaaa---cagcgacagcggcgccgaaatcgggcagctgatcctgaacaaggagcacgttacgcgcctcgaggctgacaaagagctgggcaagtaccatcccgactactggggttggcaaggcctcttgaagtcgggtgccatcgagtacctcgacgccgaggaggaggagaccgtgatgatctgcatgacccccgaggacctcgacaagttccggtaccgcaagtt---gggattcattgtg---gaggacaattctggccaagg---caacaacagaatcaagacgaggccgaacccgacgacgcacatgtacacacattgcgagattcaccccagcatgctgctcggcatttgcgcgagcatcatcccgttccccgaccacaaccagacgcgtc----------catg-aag----c-------tt-ttct-------------g--------gacccctgat----c----taccc--cac-------atc---gg-------gg--c-ga-cg-----tcgtcc-cacc-a-----------gcttc--c------cga-g---------gccca--------------actcgc------a-ggcgat-ggc----------gacg-cggcc---acgac-aac-aagagacccg---agc-g--cgat-gctgacatca---ctttt---ctgc--tacaggttcacctccagaccggccagtgcgtaagtgg-----c---------------------accgac-t----cgaa---c--------gatgg-cg-----ac---c-------gat-------------t-acgg------tg---gt----gc--c---g---gtg---gactgacatcgaagct-----------c-tagggtaaccaaattggtgccgctttctggt------atgatcc----gacc------c--aacct----caaaaac----------ca-cg-ct---------a-tt--ca-tg-----------gcaa--tc-a--gt-actgactc-ccccttcaggcagaccatctccggcgagcacggcctcgacggcaatggcgtgtacgtg-----ctg-tcgcc---gcct--cccct-------ct-cga--tcaa---a-----ccct----cgtcgctcaccg------ctcccacaggtacaatggcacctccgagctccagctcgagcgcatgaacgtctacttcaacgaggttagtc-ccgct--cgt-ttgcctctcgc--------------------cggaatatcgagcgg---------------------------ccatg-gttgctgacaat-gg-a-tatc--------------aattctacaggcgtccggcaacaagtatgttcctcgtgccgtcctggtcgacttggagcccggcaccatggatgccgtccgcgctggtcccttcggccagctcttccgccctgacaacttattacagagttgcaa--aactccc-taaaccattgtgaacgttacc------taaaccgttgcttcggcgggc--gg-cccgg------gtcc-------------------tt-cccggcg---------------------------cccctcgg--ccct----------------c-----------gc-gggcgcccgccggaggtaaacca---aacta-----t-tg---cattg-tatggcctctctgagtcttc--tgtactgaa-taagtcaaaactttcaacaacggatctcttggttctggcatcgatgaagaacgcagcgaaatgcgataagtaatgtgaattgcagaattcagtgaatcatcgaatctttgaacgcacattgcgcccgccag---tattctggcgggcatgcctgttcgagcgtcatttcaa-ccatcaag-------------------------cccccggcttgtgttgggga--cctgcggct--------g-ccgcaggccctgaaatgcagtggcgggctcgct--gtcactccgagcgtagtag------ttac-atctcgctctg-ggcgtgctgcggg--ttccggccgtt--aaaagc--ctta---------------tttacccaaggttgacctcggatcaggtaggaagacccgctgaacttaagcatatcaataagcggaggaaaagaaaccaacagggattgccctagtaacggcg-agtgaagcggcaacagctcaaatttgaaatctggcttc-------ggcccgagttgtaatttgcagaggaagctttgggcgcggcaccgactgagtcccctggaacggggcgccatagagggtgagagccccgtatagtcggacgctaagcctgtgtaaagctccttcgacgagtcgagtagtttgggaatgctgctcaaaatgggaggtaaatttcttctaaagctaaataccggccagagaccgatagcgcacaagtagagtgatcgaaagatgaaaagcactttgaaaagagggttaaatagcacgtgaaattgttgaaagggaagcgcttgtgaccagacttgcgcctggctgatcatccggtgttc-tcaccggtgcactctgccaggctcaggccagcatcggttc-tcgcggggggataaaggccctgggaacgtagctcct--ccgggagtgttatagcccagggtgcaatgccctc-gcggggaccgaggttcgcgcatctgcaaggat
CBS_467_66_Humicola                           tacacttttgcctcgacactgtcgcatttgcggcgcaccaacacgcccatcgggcgcgacggcaagctggccaagccccgccagcttcacaacacccattggggtctcgtgtgcccggccgagacgcccgaaggccaggcttgcggtctggtcaagaacttgtcgctgatgtgctacgtcagcgtgggtacccctgcggaccccatcgttgagttcatgatcgccagaggtatggaagtgctcgaggaatacgaacctctgcggtacccgaacgcaaccaaggtgtttgtcaacggcacttgggtcggtgtccatcaggacccgaagcacctggtcacgctggtccaagggctgcggaggaagaacgtcatctcgttcgaggtgtcgctcgtcagagacatccgcgaccgcgagttcaaaattttctcggatgccggccgtgtcatgaggcccctctatacggtggagcaagagccaaa---tggcgacagcggcgccgaaatcgggcagctgatgctgaacaaggagcacgttacgcggctcgaggccgacaaagagctgggcaagtaccaccccgactactggggctggcaaggcctcctgaagtcgggtgccatcgaatacctcgacgccgaggaggaggagaccgtcatgatctgcatgacccccgaggacctcgacaagttccggtaccgcaagtt---gggattcatcgtt---gaggacaactctggccaagg---caacaacagaatcaagacgaggccgaacccgacgacgcacatgtacacgcactgcgagatccaccccagcatgttgctcggcatctgtgcgagcatcatcccgttccccgaccacaaccagacgcgtc----------cgtg-aag----c-------tt-tttt-------------g--------gacccctgat----c----taccc--cac-------atc---gg-------gg--c-ga-cg-----tcgtcc-cacc-a-----------gcttc--c------cga-g---------gccca--------------actcgc------a-ggcgat-ggc----------gacg-cggcc---acgac-aac-aagagacccg---ggc-g--cgat-gctgaccttg---ttttt---ctgc--tataggttcacctccagaccggccagtgcgtaagttg-----c---------------------accgat-t----cgag---c--------cctgg-cg-----ac---c-------gat-------------t-accg------tg---gt----gc--g---g---gtg---gactgacatcgaagct-----------c-tagggtaaccaaattggtgccgctttctggt------atgatcc----gacc------c--aacct----caacagc----------ca-cg-ct---------a-tc--ca-tg-----------gcaa--tc-a--at-actgactt-cccctccaggcagaccatctccggcgagcacggcctcgacggcaatggcgtgtacgtg----cctg-tcacc---attt--c--ct-------ct-cga--ttaa---t-----ccc-------tcgctcaccg------ctccgataggtacaatggcacctccgagctccagctcgagcgcatgaacgtctacttcaacgaggtcagtc-gcgct--cgt-ttgtctctcgt--------------------ggggatatcgagcgg---------------------------ccgtg-gttgctgataat-gg-a-tatc--------------aattctacaggcgtccggcaacaagtatgttcctcgtgccgtcctggtcgacttggagcccggcaccatggatgccgtccgcgctggtcccttcggccagctcttccgccctgacaacttattacagagttgcaa--aactccc--aaaccattgtgaacgttacc------catcccgttgcttcggcgggc--gg-cccgg------gccccg-----------------tg-cccggcg---------------------------ccccccgg-cccct----------------c-----------gc-gggcgcccgccggaggtaaacca---aactc-----t-tg---aattg-tatggcctctctgagtcttc--tgtactgaa-taagtcaaaactttcaacaacggatctcttggttctggcatcgatgaagaacgcagcgaaatgcgataagtaatgtgaattgcagaattcagtgaatcatcgaatctttgaacgcacattgcgcccgccag---tattctggcgggcatgcctgttcgagcgtcatttcaa-ccatcaag-------------------------cccccggcttgtgttgggga--cctgcggct--------g-ccgcaggccctgaaaaccagtggcgggctcgcta-gtcactccgagcgtagtag------ttac-atctcgctcag-ggcgtgctgcggg--ttccggccgtt--aaaagc--cttt---------------tttacccaaggttgacctcggatcaggtaggaagacccgctgaacttaagcatatcaataagcggaggaaaagaaaccaacagggattgccctagtaacggcg-agtgaagcggcaacagctcaaatttgaaatctggcttc-------ggcccgagttgtaatttgcagaggaagctttaggcgcggcaccaactgagtcccctggaacggggcgccacagagggtgagagccccgtatagttggacgcctagcctgtgtaaagctccttcgacgagtcgagtagtttgggaatgctgctcaaaatgggaggtaaatttcttctaaagctaaataccggccagagaccgatagcgcacaagtagagtgatcgaaagatgaaaagcactttgaaaagagggttaaatagcacgtgaaattgttgaaagggaagcgcttgtgaccagacttgcgcccggctgatcatccggtgttc-tcaccggtgcactctgccgggctcaggccagcatcggttc-tcgcggggggataaaggtcctgggaacgtagctccc--ccgggagtgttatagcccagggcgtcatgccctc-gcggggaccgaggttcgcgcatctgcaaggat
CGMCC_3_08497_Humicola                        tacacgtttgcctcgaccctgtcgcatttgcggcgcaccaacacgcccatcgggcgcgacggcaagctggccaagccccgccagcttcacaacacccactggggtctcgtgtgcccggccgagacgcccgaaggccaggcttgcggtctggtcaagaacttgtcgctgatgtgctacgtcagcgtgggtacgcctgcggaccccatcgtcgagttcatgatcgccagaggtatggaagtgctcgaggaatacgaacccctgcggtacccgaacgcgaccaaggtctttgtcaacggcacttgggtcggtgtccatcaggacccgaagcacctggtcacgctggtccaagggctgcggaggaagaacgtcatttccttcgaggtgtcgctcgtcagagacatccgcgaccgcgagttcaagattttctcggacgccggccgcgtcatgaggccgctctatacggtagagcaagagccaaa---tagcgacagcggcgccgaagtcgggcagctgatcctgaacaaggaacacgttacgcggctcgaggccgacaaagagctgggcaagtaccaccccgactactggggctggcaaggcctcttgaagtcgggtgccatcgagtacctcgacgccgaggaggaggagaccgtcatgatctgcatgacccccgaggacctcgacaagttccggtaccgcaagtt---gggattcatcgtg---gaggacaactctggccaagg---caataacagaatcaagacgaggccgaacccgacgacgcacatgtacacgcactgcgagatccaccccagcatgctgctcggcatctgcgcgagcatcattccgttccccgaccacaaccagacgcgtc----------cgtg-aag----c-------tt-tttt-------------g--------gacccctgat----c----taccc--cac-------atc---gg-------gg--c-ga-cg-----tcgtcc-cacc-a-----------gcttc--c------cga-g---------gccca--------------actcgc------a-ggcgat-ggc----------gacg-cggcc---gcgac-aac-aagagacccg---ggc-g--cgat-gctgacatta---tttct---ctgc--tataggttcacctccagaccggccagtgcgtaagttg-----c---------------------gccgac-t----cgaa---c--------gctga-cg-----ac---c-------gat-------------t-accg------cg---gt----gc--g---g---gtg---gactgacattgaagct-----------c-tagggtaaccaaattggtgccgctttctggt------atgatcc----gacc------c--aacct----taacagc----------ca-cg-ct---------a-tc--ca-tg-----------gcaa--tc-a--at-actgactt-accctccaggcagaccatctccggcgagcacggcctcgacggcagtggcgtgtacgtg----cctg-tcgcc---gcct--cccct-------ct-cga--ttaa---t-----ccc-------tcgctcaccg------ctccgataggtacaatggcacctccgagctccagctcgagcgcatgaacgtctacttcaacgaggtcagtc-gggcc--cat-ttccctctcgt--------------------gggaatatctagcgg---------------------------ccgtc-gttgctaacaat-gg-a-tatc--------------aattctacaggcgtccggcaacaagtatgttcctcgtgccgtcctggtcgacttggagcccggcaccatggatgccgtccgcgctggtcccttcggccagctcttccgccctgacaacttattacagagttgcaa--aactccc--aaaccattgtgaacgttacc------tatcccgttgcttcggcgggc--gg-cccgg------gccccg-----------------tg-cccggcg---------------------------ccccccgg-cccct----------------c-----------gc-gggcgcccgccggaggtaaacca---aactc-----t-tg---aattg-tatggcctctctgagtcttc--tgtactgaa-taagtcaaaactttcaacaacggatctcttggttctggcatcgatgaagaacgcagcgaaatgcgataagtaatgtgaattgcagaattcagtgaatcatcgaatctttgaacgcacattgcgcccgccag---tattctggcgggcatgcctgttcgagcgtcatttcaa-ccatcaag-------------------------cccccggcttgtgttgggga--cctgcggct--------g-ccgcaggccctgaaaaccagtggcgggctcgcta-gtcactccgagcgtagtag------ttac-atctcgctcag-ggcgtgctgcggg--ttccggccgtt--aaaagc--cttt---------------tttacccaaggttgacctcggatcaggtaggaagacccgctgaacttaagcatatcaataagcggaggaaaagaaaccaacagggattgccctagtaacggcg-agtgaagcggcaacagctcaaatttgaaatctggcttc-------ggcccgagttgtaatttgcagaggaagctttaggcgcggcaccaactgagtcccctggaacggggcgccacagagggtgagagccccgtatagttggacgcctagcctgtgtaaagctccttcgacgagtcgagtagtttgggaatgctgctcaaaatgggaggtaaatttcttctaaagctaaataccggccagagaccgatagcgcacaagtagagtgatcgaaagatgaaaagcactttgaaaagagggttaaatagcacgtgaaattgttgaaagggaagcgcttgtgaccagacttgcgcccggctgatcatccggtgttc-tcaccggtgcactctgccgggctcaggccagcatcggttc-tcgcggggggataaaggtcctgggaacgtagctcct--ccgggagtgttatagcccagggcgtcatgccctc-gcggggaccgaggttcgcgcatctgcaaggat
CBS_127760_Humicola                           tacacgtttgcctcgaccctgtcgcatttgcggcgcaccaacacgcccatcgggcgcgacggcaagctggccaagccccgccagcttcacaacacccactggggtctcgtgtgcccggccgagacgcccgaaggccaggcttgcggtctggtcaagaacttgtcgctgatgtgctacgtcagcgtgggtacgcctgcggaccccatcgtcgagttcatgatcgccagaggtatggaagtgctcgaggaatacgaacccctgcggtacccgaacgcgaccaaggtctttgtcaacggcacttgggtcggtgtccatcaggacccgaagcacctggtcacgctggtccaagggctgcggaggaagaacgtcatttccttcgaggtgtcgctcgtcagagacatccgcgaccgcgagttcaagattttctcggacgccggccgcgtcatgaggccgctctatacggtagagcaagagccaaa---tagcgacagcggcgccgaagtcgggcagctgatcctgaacaaggaacacgttacgcggctcgaggccgacaaagagctgggcaagtaccaccccgactactggggctggcaaggcctcttgaagtcgggtgccatcgagtacctcgacgccgaggaggaggagaccgtcatgatctgcatgacccccgaggacctcgacaagttccggtaccgcaagtt---gggattcatcgtg---gaggacaactctggccaagg---caataacagaatcaagacgaggccgaacccgacgacgcacatgtacacgcactgcgagatccaccccagcatgctgctcggcatctgcgcgagcatcattccgttccccgaccacaaccagacgcgtc----------cgtg-aag----c-------tt-tttt-------------g--------gacccctgat----c----taccc--cac-------atc---gg-------gg--c-ga-cg-----tcgtcc-cacc-a-----------gcttc--c------cga-g---------gccca--------------actcgc------a-ggcgat-ggc----------gacg-cggcc---gcgac-aac-aagagacccg---ggc-g--cgat-gctgacatta---tttct---ctgc--tataggttcacctccagaccggccagtgcgtaag-tg-----c---------------------gccgac-t----cgaa---c--------gctga-cg-----ac---c-------gat-------------t-accg------cg---gt----gc--g---g---gtg---gactgacattgaagct-----------c-tagggtaaccaaattggtgccgctttctggt------atgatcc----gacc------c--aacct----taacagc----------ca-cg-ct---------a-tc--ca-tg-----------gcaa--tc-a--at-actgactt-accctccaggcagaccatctccggcgagcacggcctcgacggcagtggcgtgtacgtg----cctg-tcgcc---gcct--cccct-------ct-cga--ttaa---t-----ccc-------tcgctcaccg------ctccgataggtacaatggcacctccgagctccagctcgagcgcatgaacgtctacttcaacgaggtcagtc-gggcc--cat-ttccctctcgt--------------------gggaatatctagcgg---------------------------ccgtc-gttgctaacaat-gg-a-tatc--------------aattctacaggcgtccggcaacaagtatgttcctcgtgccgtcctggtcgacttggagcccggcaccatggatgccgtccgcgctggtcccttcggccagctcttccgccctgacaaactattacagagttgcaa--aactccc--aaaccattgtgaacgttacc------tatcccgttgcttcggcgggc--gg-cccgg------gccccg-----------------tg-cccggcg---------------------------ccccccgg-cccct----------------c-----------gc-gggcgcccgccggaggtaaacca---aactc-----t-tg---aattg-tatggcctctctgagtcttc--tgtactgaa-taagtcaaaactttcaacaacggatctcttggttctggcatcgatgaagaacgcagcgaaatgcgataagtaatgtgaattgcagaattcagtgaatcatcgaatctttgaacgcacattgcgcccgccag---tattctggcgggcatgcctgttcgagcgtcatttcaa-ccatcaag-------------------------cccccggcttgtgttgggga--cctgcggct--------g-ccgcaggccctgaaaaccagtggcgggctcgcta-gtcactccgagcgtagtag------ttac-atctcgctcag-ggcgtgctgcggg--ttccggccgtt--aaaagc--cttt---------------tttacccaaggttgacctcggatcaggtaggaagacccgctgaacttaagcatatcaataagcggaggaaaagaaaccaacagggattgccctagtaacggcg-agtgaagcggcaacagctcaaatttgaaatctggcttc-------ggcccgagttgtaatttgcagaggaagctttaggcgcggcaccaactgagtcccctggaacggggcgccacagagggtgagagccccgtatagttggacgcctagcctgtgtaaagctccttcgacgagtcgagtagtttgggaatgctgctcaaaatgggaggtaaatttcttctaaagctaaataccggccagagaccgatagcgcacaagtagagtgatcgaaagatgaaaagcactttgaaaagagggttaaatagcacgtgaaattgttgaaagggaagcgcttgtgaccagacttgcgcccggctgatcatccggtgttc-tcaccggtgcactctgccgggctcaggccagcatcggttc-tcgcggggggataaaggtcctgggaacgtagctcct--ccgggagtgttatagcccagggcgtcatgccctc-gcggggaccgaggttcgcgcatctgcaaggat
CBS_118_14_Humicola_fuscoatra_T               tacacttttgcctcgacgctgtcgcatttgcggcgcaccaacacacccatcgggcgcgacggcaagctggccaagccccgccagcttcacaacacccactggggtctcgtgtgcccggccgagacgcccgaaggtcaggcttgcggtctggtcaagaacttgtcgctgatgtgctacgtcagcgtgggtacgcctgcggaccccatcgtcgagttcatgatcgctcggggcatggaagtcctcgaggaatacgagcccttgcggtacccgaacgcgaccaaggtgtttgtcaacggcacttgggtcggtgtccatcaggacccgaagcacctggtcacgctggtccaggggctgcggagaaagaacgtcatttcgttcgaggtgtcgctcgtcagagacatccgcgaccgcgagttcaagattttctcggatgccggccgtgtcatgaggccgctctacacggtagagcaagagccaaa---cagcgacagcggcgccgaaatcgggcagctgatcctgaacaaggagcacgttacgcggctcgaggccgacaaagagctgggcaagtaccatcccgactactggggctggcaaggcctcttgaagtcgggtgccatcgagtacctcgacgccgaggaggaggagacggtcatgatctgcatgacccccgaagacctcgacaagttccggtaccgcaagct---ggggttcatcgtg---gaggacaactctggccaagg---caacaacagaatcaagacgaggccgaacccgacgacgcacatgtacacgcattgcgagatccaccccagcatgctgctcggcatctgcgcgagcatcatcccgttccccgaccacaaccagacgcgtc----------cgag-aag----c-----t-tt-tttt-------------g--------gacccctgat----c----taccc--cac-------atc---gg-------gg--c-ga-cg-----tcgtcc-cacc-a-----------gcttc--c------cga-g---------gccca--------------actcgc------a-ggcgtt-ggc----------gacg-cggcc---acgac-aac-aagagacccg---ggc-g--cgat-gctgacattat-gttttt---ctgc--tacaggttcacctccagaccggccagtgcgtaagttg-----c---------------------accgac-t----cgaa---c--------gctgg-cg-----ac---c-------gata------------t-accg------tg---gt----gc--g---g---gtg---gactgacgttgaagct-----------c-tagggtaaccaaattggtgccgctttctggt------atgatcc----gacc------c--aacct----caagagc----------ca-cg-ct---------a-tc--ca-tg-----------gcaa--tc-a--at-actgactt-ccgctccaggcagaccatctccggcgagcacggcctcgatggcagtggcgtgtacgtg----cctg-tcgcc---gcgt--cctct-------ct-cga--ttaa---t-----ccct----cgtcgctcaccg------ctcccataggtacaatggcacctccgagctccagctcgagcgcatgaacgtctacttcaacgaggtcagtc-ggact--cat-ctccctgtcgt--------------------gggaatgtcgagcga---------------------------ctctg-gtttctgacaat-gc-a-tgtc--------------aattctacaggcttccggcaacaagtatgttcctcgtgccgtcctggtcgacttggagcccggcaccatggatgccgtccgcgctggtcccttcggccagctcttccgccctgacaacttattacagagttgcaa--aactccc--aaaccattgtgaac-atacc------taccccgttgcttcggcgggc--gg-cccgg------gccccg-----------------cg-cccggcg---------------------------ccccccgg-ccccc----------------c-----------gt-gggcgcccgccggaggtaaaaca---aaccc-----t-tg---aattg-catggcctctctgagtcttc--tgtactgaa-taagtcaaaactttcaacaacggatctcttggttctggcatcgatgaagaacgcagcgaaatgcgataagtaatgtgaattgcagaattcagtgaatcatcgaatctttgaacgcacattgcgcccgccag---tattctggcgggcatgcctgttcgagcgtcatttcaa-ccatcaag-------------------------cccccggcttgtgttgggga--cctgcggct--------g-ccgcaggccctgaaaaccagtggcgggctcgct--gtcaccccgagcgtagtag------ttac-atctcgctctg-ggagtgctgcggg--ttccggccgtt--aaacgc--ctta---------------tttacccaaggttgacctcggatcaggtaggaagacccgctgaacttaagcatatcaataagcggaggaaaagaaaccaacagggattgccccagtaacggcg-agtgaagcggcaacagctcaaatttgaaatctggcttc-------ggcccgagttgtaatttgcagaggaagctttaggcgcggcaccaactgagtcccctggaacggggcgccacagagggtgagagccccgtatagttggacgcctagcctgtgtaaagctccttcgacgagtcgagtagtttgggaatgctgctcaaaatgggaggtaaatttcttctaaagctaaataccggccagagaccgatagcgcacaagtagagtgatcgaaagatgaaaagcactttgaaaagagggttaaatagcacgtgaaattgttgaaagggaagcgcttgtgaccagacttgcgcccggctgatcatcccgtgttc-tcaccggtgcactctgccgggctcaggccagcatcggttc-tcgcggggggataaaggtcctgggaacgtagctcct--ccgggagtgttatagcccagggcgtcatgccctc-gcggggaccgaggttcgcgcatctgcaaggat
CGMCC_3_13428_Humicola_fuscoatra              tacacttttgcctcgacgctgtcgcatttgcggcgcaccaacacacccatcgggcgcgacggcaagctggccaagccccgccagcttcacaacacccactggggtctcgtgtgcccggccgagacgcccgaaggtcaggcttgcggtctggtcaagaacttgtcgctgatgtgctacgtcagcgtgggtacgcctgcggaccccatcgtcgagttcatgatcgctcggggcatggaagtcctcgaggaatacgagcccttgcggtacccgaacgcgaccaaggtgtttgtcaacggcacttgggtcggtgtccatcaggacccgaagcacctggtcacgctggtccaggggctgcggagaaagaacgtcatttcgttcgaggtgtcgctcgtcagagacatccgcgaccgcgagttcaagattttctcggatgccggccgtgtcatgaggccgctctacacggtagagcaagagccaaa---cagcgacagcggcgccgaaatcgggcagctgatcctgaacaaggagcacgttacgcggctcgaggccgacaaagagctgggcaagtaccatcccgactactggggctggcaaggcctcttgaagtcgggtgccatcgagtacctcgacgccgaggaggaggagacggtcatgatctgcatgacccccgaagacctcgacaagttccggtaccgcaagct---ggggttcatcgtg---gaggacaactctggccaagg---caacaacagaatcaagacgaggccgaacccgacgacgcacatgtacacgcattgcgagatccaccccagcatgctgctcggcatctgcgcgagcatcatcccgttccccgaccacaaccagacgcgtc----------cgag-aag----c-----t-tt-tttt-------------g--------gacccctgat----c----taccc--cac-------atc---gg-------gg--c-ga-cg-----tcgtcc-cacc-a-----------gcttc--c------cga-g---------gccca--------------actcgc------a-ggcgtt-ggc----------gacg-cggcc---acgac-aac-aagagacccg---ggc-g--cgat-gctgacattat-gttttt---ctgc--tacaggttcacctccagaccggccagtgcgtaagttg-----c---------------------accgac-t----cgaa---c--------gctgg-cg-----ac---c-------gata------------t-accg------tg---gt----gc--g---g---gtg---gactgacgttgaagct-----------c-tagggtaaccaaattggtgccgctttctggt------atgatcc----gacc------c--aacct----caagagc----------ca-cg-ct---------a-tc--ca-tg-----------gcaa--tc-a--at-actgactt-ccgctccaggcagaccatctccggcgagcacggcctcgatggcagtggcgtgtacgtg----cctg-tcgcc---gcgt--cctct-------ct-cga--ttaa---t-----ccct----cgtcgctcaccg------ctcccataggtacaatggcacctccgagctccagctcgagcgcatgaacgtctacttcaacgaggtcagtc-ggact--cat-ctccctgtcgt--------------------gggaatgtcgagcga---------------------------ctctg-gtttctgacaat-gc-a-tgtc--------------aattctacaggcttccggcaacaagtatgttcctcgtgccgtcctggtcgacttggagcccggcaccatggatgccgtccgcgctggtcccttcggccagctcttccgccctgacaacttattacagagttgcaa--aactccc--aaaccattgtgaac-atacc------taccccgttgcttcggcgggc--gg-cccgg------gccccg-----------------cg-cccggcg---------------------------ccccccgg-ccccc----------------c-----------gt-gggcgcccgccggaggtaaaaca---aaccc-----t-tg---aattg-catggcctctctgagtcttc--tgtactgaa-taagtcaaaactttcaacaacggatctcttggttctggcatcgatgaagaacgcagcgaaatgcgataagtaatgtgaattgcagaattcagtgaatcatcgaatctttgaacgcacattgcgcccgccag---tattctggcgggcatgcctgttcgagcgtcatttcaa-ccatcaag-------------------------cccccggcttgtgttgggga--cctgcggct--------g-ccgcaggccctgaaaaccagtggcgggctcgct--gtcaccccgagcgtagtag------ttac-atctcgctctg-ggagtgctgcggg--ttccggccgtt--aaacgc--ctta---------------tttacccaaggttgacctcggatcaggtaggaagacccgctgaacttaagcatatcaataagcggaggaaaagaaaccaacagggattgccccagtaacggcg-agtgaagcggcaacagctcaaatttgaaatctggcttc-------ggcccgagttgtaatttgcagaggaagctttaggcgcggcaccaactgagtcccctggaacggggcgccacagagggtgagagccccgtatagttggacgcctagcctgtgtaaagctccttcgacgagtcgagtagtttgggaatgctgctcaaaatgggaggtaaatttcttctaaagctaaataccggccagagaccgatagcgcacaagtagagtgatcgaaagatgaaaagcactttgaaaagagggttaaatagcacgtgaaattgttgaaagggaagcgcttgtgaccagacttgcgcccggctgatcatccggtgttc-tcaccggtgcactctgccgggctcaggccagcatcggttc-tcgcggggggataaaggtcctgggaacgtagctcct--ccgggagtgttatagcccagggcgtcatgccctc-gcggggaccgaggttcgcgcatctgcaaggat
DTO_319C7_Humicola                            ??????????????????????????????????????????????????????????????????????????????????????????????????????????????????????????????????????????????????????????????????????????????????????????????????????????????????????????????????????????????????????????????????????????????????????????????????????????????????????????????????????????ctggtgacgctggtccaagggttgcggcgaaagaacgtcatctccttcgaggtctcgcttgtccgcgacatccgcgatcgcgagttcaagatcttctccgacgccggccgtgtgatgaggccactgtacacggtcgagcaagagcagaa---cagcgacagcggtgcggaagtcggacagctgattctgaacaaggagcatgttacgcgcctggaggcggacaaggagctgggcaagtaccatcccgactactggggctggcagggcctgctcaagtcgggtgccatcgagtacctcgacgccgaggaggaggaaaccgtcatgatttgcatgacgcccgaggacctcgataaatttcggtaccgcaagat---gggctttattgtc---gaggacaactctggtcaagg---caacaacaggatcaagacgaggccgaatccgacaactcacatgtacacgcattgcgagatccaccccagcatgctgctcggtatctgcgcgagcattattcccttccccgaccacaaccagacgcgtc----------cgag-aag----c----tt-tt-tcta-------------g--------gacccctgat----c----taccc--cac-------atc---gg-------ga--a-ga-ca---ggtcgttc-cacc-a-----------ccagc--t------tgt-c---------cc------gaccagct---ccgggc------g-ggcgat-ggc----------gatg-ccgcc---gt--------gaatcacaagc--gac-g--cgat-actgacattg---ttctc---tcac--tacaggttcacctccagaccggccagtgcgtaagttg-----a---------------------gccgac-g----cgaa---g---------acga-ct-ctcgat---c-------ga--------------t-cagg------tg---gt----tg--c---a--ggtg---gactgacgg-tggcct-----------tccagggtaaccaaatcggtgccgctttctggt------atgttc-----agcc------tcgagcat----caagacg----------tg-tg-tt-ttgt----a-tc--ga-cg-----------gcat--caga--at-actgactt-tctatccaggcagaccatctccggcgagcacggcctcgacggcaatggcgtgtacgtg----accg-tcgcc---gccc--cgcgt-------ct-cga--ttaa---t-----cac-------tcgctcaccg------ccaccacaggtacaatggcagctccgagctccagctcgagcgcatgaacgtctacttcaacgaggtcagtc-gtgct--cgc-c------------------------------agaacgttaatgtggt--------------------------ccggg-gttgctgacaag-tg-a-tgtt---------------ttgctgcaggcctcgggcaacaagtatgtcccccgtgccgtcctcgtcgacttggagcccggcaccatggatgccgtccgcgccggtcccttcggccagctcttccgccccgacaacttattacagagttgcaa--aactccc--aaaccattgtgaacgttacc------tttaccgttgcttcggcgggc--gg-cccgg------gtcc-------------------tg-cccggcg---------------------------cccctcgg--ccct----------------c-----------gc-gggcgcccgccggaggtaaacca---aacta-----t-tg---cattg-tatggcctctctgagtcttc--tgtactgaa-taagtcaaaactttcaacaacggatctcttggttctggcatcgatgaagaacgcagcgaaatgcgataagtaatgtgaattgcagaattcagtgaatcatcgaatctttgaacgcacattgcgcccgccag---tattctggcgggcatgcctgttcgagcgtcatttcaa-ccatcaag-------------------------cccccggcttgtgttgggga--cctgcggct--------g-ccgcaggccctgaaaaccagtggcgggctcgcta-gtcactccgagcgtagtagt-----ttac-atctcgctcag-ggcgtgctgcggg--ttccggccgtt--aaaagc--cttat--------------tttacccaaggttgacctcggatcaggtaggaagacccgctgaacttaagcatatcaataagcggaggaaaagaaaccaacagggattgccctagtaacggcg-agtgaagcggcaacagctcaaatttgaaatctggcttc-------ggcccgagttgtaatttgcagaggaagctttaggcgcggcaccaactgagtcccctggaacggggcgccacagagggtgagagccccgtatagttggacgcctagcctgtgtaaagctccttcgacgagtcgagtagtttgggaatgctgctcaaaatgggaggtaaatttcttctaaagctaaataccggccagagaccgatagcgcacaagtagagtgatcgaaagatgaaaagcactttgaaaagagggttaaatagcacgtgaaattgttgaaagggaagcgcttgtgaccagacttgcgcccggctgatcatccggtgttc-tcaccggtgcactctgccgggctcaggccagcatcggttc-tcgcgggggggtaaaggccctgggaacgtagctcct--ccgggagtgttatagcccagggcgtaatgccctc-gcggggaccgaggttcgcgcatctgcaaggat
DTHSAUPII05_1004_Humicola                     tacacgtttgcctcgacactgtcgcatttgcgccgtaccaacacgcccatcggccgcgacggcaagcttgccaaaccgcgccagctccacaacacgcattggggtctcgtctgcccggccgaaacgcccgaagggcaggcttgcggtctggtgaaaaacctgtcgctcatgtgctacgtcagtgtgggcacgcccgcggaccccatcgtggagttcatgattgccagaggcatggaggtgctcgaggagtacgagcccctccggtacccgaacgcaaccaaggtgtttgtcaatggtacctgggtgggtgtccatcaggatccgaagcacctggtcacgctggtccaagggttgcggcggaagaacgtcatttctttcgaggtgtcgctcgtccgggacattcgcgaccgcgagttcaagatcttctcagacgcgggtcgcgtcatgaggccgctgtacacggtcgagcaagaagaaaa---cggcgagagcggcgcggaatgcggccagctgatcctcaacaaggagcacatcacacgcctggaggcggacaaggagttgggcaaataccatcccgactactggggctggcaaggcctcttgaagtcgggtgccatcgagtatctcgatgccgaagaagaggaaacggttatgatctgcatgactcccgaggatcttgacaagttccgttatcgcaagat---ggggttcatcgtg---gaggacaactccggccaggg---caacaacaggatcaagacgaggccgaacccgacgactcacatgtatacgcactgtgagatccatcccagcatgctgctcggcatttgcgccagcattattccgttccccgatcacaaccagacgcgtc----------tggg-aag----c-------tt-tttt-------------g--------gacccctgat----c----taccc--cac-------act---gg-------ga--c-ga-cg-----tcgtcc-cacc-a-----------gcttc--c------cga-c---------cg-----------------acgcga------g-gacact-ggc----------gacg-ctgcc---gcgac-gac-gag----------gac-a--cggt-gctgacatga---ttctt---ttgc--tctaggtccacctccagaccggccagtgcgtaagtag-----c---------------------atcgat-t----tgag---c---------tcgg-cg-----ac---c-------ga--------------t-cagc------tg---tg----ca--g-------gtg---gactgacatatcgacct--------tctccagggtaaccaaatcggtgccgctttctggt------atgttg-----gacc-------ccaagat----gatcaag----------ta-cg-ac---------a-t---aa-ag-----------gcaa--tc-a--at-actgactt-cccctccaggcagaccatttccggcgagcacggcctcgacggcaatggcgtgtacgtg----accc-tcgcc---acgt--ccccc-------cc---g--ataa---t-----cgc-------tcgctcaccg--------cccataggtacaatggcacctccgagctccagctcgagcgcatgaacgtctacttcaacgaggtcagtc-gagct--cct---------------------------------agggaatcaagcgg---------------------------ccgtg-gttgctgaaagt-ag-a-ta------------------ctcgacaggcttccggcaacaagtatgttcctcgtgccgtcctggtcgacttggagcccggcaccatggatgccgtccgtgccggccccttcggccagctcttccgccctgacaacttattacagagttgcaa--aactccc--aaaccattgtgaacgttacc------aaaaccgttgcttcggcgggc--gg-cccgg------gtca-------------------ct-cccggcg---------------------------cccctcgg--ccct----------------c-----------gc-gggcgcccgccggaggtaaacca---aacta-----t-tg---aattg-tatggcctctctgagtcttc--tgtactgaa-taagtcaaaactttcaacaacggatctcttggttctggcatcgatgaagaacgcagcgaaatgcgataagtaatgtgaattgcagaattcagtgaatcatcgaatctttgaacgcacattgcgcccgccag---tattctggcgggcatgcctgttcgagcgtcatttcaa-ccatcaag-------------------------ccccgggcttgtgttgggga--cctgcggct--------g-ccgcaggccctgaaatgcagtggcgggctcgct--gtcactccgagcgtagtaa-------tac-atctcgctctg-gacgtgctgcggg--ttccggccgtt--aaaagc--ctta---------------tttacccaaggttgacctcggatcaggtaggaagacccgctgaacttaagcatatcaataagcggaggaaaagaaaccaacagggattgccctagtaacggcg-agtgaagcggcaacagctcaaatttgaaatctggcttc-------ggcccgagttgtaatttgcagaggaagctttaggcgcggcaccaactgagtcccctggaacggggcgccatagagggtgagagccccgtatagttggacgctaagcctgtgtaaagctccttcgacgagtcgagtagtttgggaatgctgctcaaaatgggaggtaaatttcttctaaagctaaataccggccagagaccgatagcgcacaagtagagtgatcgaaagatgaaaagcactttgaaaagagggttaaatagcacgtgaaattgttgaaagggaagcgcttgtgaccagacttgcgcctggctgatcatccggtgttc-tcaccggtgcactctgccaggctcaggccagcatcggttc-tcgcggggggataaaggccctgggaacgtagctcct--ccgggagtgttatagcccagggtgcaatgccctc-gcggggaccgaggttcgcgcatctgcaaggat
CBS_148_58_Humicola                           tacacgtttgcctcgacactgtcgcatttgcgccgtaccaacacgcccatcgggcgcgacggcaagcttgccaaaccacgccagctccacaacacgcattggggtctcgtctgcccggccgaaacgcccgaagggcaggcttgcggtctggtgaagaacctgtcgctcatgtgctacgtcagtgtgggcacgcccgcagaccccatcgtggagttcatgattgcgagaggcatggaggtgctcgaggagtacgagcccctccggtacccgaacgcaaccaaggtgtttgtcaatggtacctgggtgggtgtccatcaggatccgaagcacctggtcacgctggtccaagggctgcggcggaagaacgtcatttctttcgaggtgtcgctcgtccgagacattcgcgaccgcgagttcaagatcttctcagacgcgggtcgcgtcatgaggccgctgtacacggtcgagcaagaagaaaa---cggtgagagcggcgcggaatgtggccagctgatcctcaacaaggagcacatcacacgcctggaggcggacaaggagttgggcaaataccatcccgactactggggctggcaaggcctcttgaagtcgggcgccatcgagtatctcgatgcggaagaagaggaaacggttatgatctgcatgactcccgaggacctcgacaagttccgttaccgcaagat---gggtttcatcgtg---gaggacaactccggtcaagg---caacaacaggatcaagacgaggccgaacccgacgactcacatgtatacgcactgtgagatccatcccagcatgctgctcggcatctgcgccagcattattccgttccccgatcacaaccagacgcgtc----------tggg-aag----c-------tt-tttt-------------g--------gacccctgat----c----taccc--cac-------acc---gg-------ga--c-ga-cg-----tcgtcc-cacc-a-----------gcttc--c------cga-c---------tg-----------------acgcga------g-gacaat-ggc----------gacg-ctgcc---acgac-gac-gag----------gac-a--tggt-gctgacatta---ttctt---ttgc--tctaggtccacctccagaccggccagtgcgtaagtag-----c---------------------atcgat-t----cgag---c---------tcgg-cg-----ac---c-------ga--------------t-cagg------tg---tg----cg--g-------gtg---gactgacataccgacct--------tctccagggtaaccaaatcggtgccgctttctggt------atgttg-----gatc-------ccaagat----gagcaag----------ta-cg-ac---------a-tc--aa-ag-----------gcaa--tc-a--at-actgacttccccctccaggcagaccatttccggcgagcacggcctcgacggcaatggcgtgtacgtg----accc-tcgcc---gccc--cacgc-------tc---g--ataa---t-----cgc-------tcgctcaccg--------cccataggtacaatggcacctccgagctccagctcgagcgcatgaacgtctacttcaacgaggtcagtc-gagct--cat---------------------------------agggaatcaagcgg---------------------------ccgcg-gttgctgacagt-ag-a-ta------------------ctcgacaggcttccggcaacaagtatgttcctcgtgccgtcctggtcgacttggagcccggcaccatggatgccgtccgtgccggccccttcggccagctcttccgccctgacaacttattacagagttgcaa--aactccc--aaaccattgtgaacgttacc------aaaaccgttgcttcggcgggc--gg-cccgg------gtca-------------------ct-cccggcg---------------------------ccccccgg--ccct----------------c-----------gc-gggcgcccgccggaggtaaacca---aacta-----c-tg---aattg-tatggcctctctgagtcttc--tgtactgaa-taagtcaaaactttcaacaacggatctcttggttctggcatcgatgaagaacgcagcgaaatgcgataagtaatgtgaattgcagaattcagtgaatcatcgaatctttgaacgcacattgcgcccgccag---tattctggcgggcatgcctgttcgagcgtcatttcaa-ccatcaag-------------------------ccccgggcttgtgttgggga--cctgcggct--------g-ccgcaggccctgaaatgcagtggcgggctcgct--gtcactccgagcgtagtaa-------tac-atctcgctctg-gacgtgctgcggg--ttccggccgtt--aaaagc--ctta---------------tttacccaaggttgacctcggatcaggtaggaagacccgctgaacttaagcatatcaataagcggaggaaaagaaaccaacagggattgccctagtaacggcg-agtgaagcggcaacagctcaaatttgaaatctggcttc-------ggcccgagttgtaatttgcagaggaagctttaggcgcggcaccaactgagtcccctggaacggggcgccatagagggtgagagccccgtatagttggacgctaagcctgtgtaaagctccttcgacgagtcgagtagtttgggaatgctgctcaaaatgggaggtaaatttcttctaaagctaaataccggccagagaccgatagcgcacaagtagagtgatcgaaagatgaaaagcactttgaaaagagggttaaatagcacgtgaaattgttgaaagggaagcgcttgtgaccagacttgcgcctggctgatcatccggtgttc-tcaccggtgcactctgccaggctcaggccagcatcggttc-tcgcggggggataaaggccctgggaacgtagctcct--ccgggagtgttatagcccagggtgcaatgccctc-gcggggaccgaggttcgcgcatctgcaaggat
CBS_119768_Humicola                           tacacgtttgcctcgacactgtcgcatttgcgccgtaccaacacgcccatcgggcgcgacggcaagcttgccaaaccacgccagctccacaacacgcattggggtctcgtctgcccggccgaaacgcccgaagggcaggcttgcggtctggtgaagaacctgtcgctcatgtgctacgtcagtgtgggcacgcccgcagaccccatcgtggagttcatgattgcgagaggcatggaggtgctcgaggagtacgagcccctccggtacccgaacgcaaccaaggtgtttgtcaatggtacctgggtgggtgtccatcaggatccgaagcacctggtcacgctggtccaagggctgcggcggaagaacgtcatttctttcgaggtgtcgctcgtccgagacattcgcgaccgcgagttcaagatcttctcagacgcgggtcgcgtcatgaggccgctgtacacggtcgagcaagaagaaaa---cggtgagagcggcgcggaatgtggccagctgatcctcaacaaggagcacatcacacgcctggaggcggacaaggagttgggcaaataccatcccgactactggggctggcaaggcctcttgaagtcgggcgccatcgagtatctcgatgcggaagaagaggaaacggttatgatctgcatgactcccgaggacctcgacaagttccgttaccgcaagat---gggtttcatcgtg---gaggacaactccggtcaggg---caacaacaggatcaagacgaggccgaacccgacgactcacatgtatacgcactgtgagatccatcccagcatgctgctcggcatctgcgccagcattattccgttccccgatcacaaccagacgcgtc----------tggg-aag----c-------tt-tttt-------------g--------gacccctgat----c----taccc--cac-------acc---gg-------ga--c-ga-cg-----tcgtcc-cacc-a-----------gcttc--c------cga-c---------cg-----------------acgcga------g-gacaat-ggc----------gacg-ctgcc---acgac-gac-gag----------gac-a--tggt-gctgacatta---ttctt---ttgc--tctaggtccacctccagaccggccagtgcgtaagtag-----c---------------------atcgat-t----cgag---c---------tcgg-cg-----ac---c-------ga--------------t-cagg------tg---tg----cg--g-------gtg---gactgacataccgacct--------tctccagggtaaccaaatcggtgccgctttctggt------atgttg-----gatc-------ccaagat----gagcaag----------ta-cg-ac---------a-tc--aa-ag-----------gcaa--tc-a--at-actgacttccccctccaggcagaccatttccggcgagcacggcctcgacggcaatggcgtgtacgtg----accc-tcgcc---gccc--cacgc-------tc---g--ataa---t-----cgc-------tcgctcaccg--------cccataggtacaatggcacctccgagctccagctcgagcgcatgaacgtctacttcaacgaggtcagtc-gagct--cat---------------------------------agggaatcaagcgg---------------------------ccgcg-gttgctgacagt-ag-a-ta------------------ctcgacaggcttccggcaacaagtatgttcctcgtgccgtcctggtcgacttggagcccggcaccatggatgccgtccgtgcaggccccttcggccagctcttccgccctgacaacttattacagagttgcaa--aactccc--aaaccattgtgaacgttacc------aaaaccgttgcttcggcgggc--gg-cccgg------gtca-------------------ct-cccggcg---------------------------ccccccgg--ccct----------------c-----------gc-gggcgcccgccggaggtaaacca---aacta-----c-tg---aattg-tatggcctctctgagtcttc--tgtactgaa-taagtcaaaactttcaacaacggatctcttggttctggcatcgatgaagaacgcagcgaaatgcgataagtaatgtgaattgcagaattcagtgaatcatcgaatctttgaacgcacattgcgcccgccag---tattctggcgggcatgcctgttcgagcgtcatttcaa-ccatcaag-------------------------ccccgggcttgtgttgggga--cctgcggct--------g-ccgcaggccctgaaatgcagtggcgggctcgct--gtcactccgagcgtagtaa-------tac-atctcgctctg-gacgtgctgcggg--ttccggccgtt--aaaagc--ctta---------------tttacccaaggttgacctcggatcaggtaggaagacccgctgaacttaagcatatcaataagcggaggaaaagaaaccaacagggattgccctagtaacggcg-agtgaagcggcaacagctcaaatttgaaatctggcttc-------ggcccgagttgtaatttgcagaggaagctttaggcgcggcaccaactgagtcccctggaacggggcgccatagagggtgagagccccgtatagttggacgctaagcctgtgtaaagctccttcgacgagtcgagtagtttgggaatgctgctcaaaatgggaggtaaatttcttctaaagctaaataccggccagagaccgatagcgcacaagtagagtgatcgaaagatgaaaagcactttgaaaagagggttaaatagcacgtgaaattgttgaaagggaagcgcttgtgaccagacttgcgcctggctgatcatccggtgttc-tcaccggtgcactctgccaggctcaggccagcatcggttc-tcgcggggggataaaggccctgggaacgtagctcct--ccgggagtgttatagcccagggtgcaatgccctc-gcggggaccgaggttcgcgcatctgcaaggat
DTO_318G9_Humicola                            ??????????????????????????????????????????????????????????????????????????????????????????????????????????????????????????????????????????????????????????????????????????????????????????????????????????????????????????????????????????????????????????????????????????????????????????????????????????????????????????????????????????ctcgtcacgctggtccaagggttgcggcggaagaacgtcatctcttttgaggtgtcgctcgtccgagacatccgcgaccgcgagttcaagatcttctcggatgccggtcgcgtcatgaggccgctgtacacggttgagcaagaagaaaa---cggcgagagcggcgccgagtgcggtcagctaatcctcaacaaggagcacatcacccgcttggaggcggacaaggagttgggcaaataccatcccgactactggggctggcagggactcttgaaatcgggtgccattgagtatctcgatgccgaagaagaggaaacggtcatgatctgcatgactcctgaggatctcgacaagttccgttaccgcaagat---gggcttcatcgtg---gaggacaactcgggccaggg---caacaacagaatcaagacgaggcccaacccgacgactcacatgtacacgcactgtgagatccatcccagcatgttgctcggcatttgcgccagcattatcccgttccccgaccacaaccagacgcgtc----------tggg-aag----c-------tt-tttt-------------g--------gacccctgat----c----taccc--cac-------acccgtgg-------ga--c-aa-ca-----tcgtcc-cacc-a-----------gcttc--c------cga-c---------cg-----------------acgcga------g-gacaac-ggc----------aacg-ctgcc---acgac-cgt-gag----------ggc-a--cgat-gctgactcta---ttctc---ctgc--tctaggtccacctccagaccggccagtgcgtaagtgc-----g---------------------atcgat-t----cggg---c---------tcgg-cc-----aca--c-------ca--------------t-cagc------tg---tg----cg--c-------gtg---gactgacatggcatcc---------tctctagggtaaccaaatcggtgccgctttctggt------atgttg-----gacc-------tgaagat----gatggag----------ta-tg-ac---------a-tcgaaa-gg-----------gcaa--tc-a--ag-actgactt-cctttccaggcagaccatctccggcgagcacggcctcgacggcaatggcgtgtacgtg----acct-tcgcc---gcct--ccctc-------tc---g--ataa---t-----ccc-------gcgctcaccg--------cccataggtacaatggcacctccgagctccagctcgagcgcatgaacgtctacttcaacgaggtcggtc-gagct--ctt-gcacttcccct---------------------aataacccgagtag---------------------------gcgtg-gttactgacagc-ag-a-tg------------------tcatacaggcgtccggcaacaagtatgttcctcgtgccgtcctggttgatctggagcccggcaccatggatgccgtccgcgccggccccttcggccagctcttccgccctgacaacttattacagagttgcaa--aactccc-taaaccattgtgaacgttacc------taaaccgttgcttcggcgggc--gg-cccgg------gtcc-------------------tt-cccggcg---------------------------cccctcgg--ccct----------------c-----------gc-gggcgcccgccggaggaaaacca---aacta-----t-tg---cattg-tatggcctctctgagtcttc--tgtactgaa-taagtcaaaactttcaacaacggatctcttggttctggcatcgatgaagaacgcagcgaaatgcgataagtaatgtgaattgcagaattcagtgaatcatcgaatctttgaacgcacattgcgcccgccag---tattctggcgggcatgcctgttcgagcgtcatttcaa-ccatcaag-------------------------ccccgggcttgtgttgggga--cctgcggct--------g-ccgcaggccctgaaatgcagtggcgggctcgct--gtcactccgagcgtagtag------ttac-atctcgctctg-ggcgtgctgcggg--ttccggccgtt--aaaagc--ctta---------------tttacccaaggttgacctcggatcaggtaggaagacccgctgaacttaagcatatcaataagcggaggaaaagaaaccaacagggattgccctagtaacggcg-agtgaagcggcaacagctcaaatttgaaatctggcttc-------ggcccgagttgtaatttgcagaggaagctttgggcgcggcaccgactgagtcccctggaacggggcgccatagagggtgagagccccgtatagtcggacgctaagcctgtgtaaagctccttcgacgagtcgagtagtttgggaatgctgctcaaaatgggaggtaaatttcttctaaagctaaataccggccagagaccgatagcgcacaagtagagtgatcgaaagatgaaaagcactttgaaaagagggttaaatagcacgtgaaattgttgaaagggaagcgcttgtgaccagacttgcgcctggctgatcatccggtgttc-tcaccggtgcactctgccaggctcaggccagcatcggttc-tcgcggggggataaaggccctgggaacgtagctcct--ccgggagtgttatagcccagggtgcaatgccctc-gcggggaccgaggttcgcgcatctgcaaggat
DTO_319B7_Humicola                            ??????????????????????????????????????????????????????????????????????????????????????????????????????????????????????????????????????????????????????????????????????????????????????????????????????????????????????????????????????????????????????????????????????????????????????????????????????????????????????????????????????????ctcgtcacgctggtccaagggttgcggaggaagaacgtcatctctttcgaggtgtcgctcgtccgagacatccgcgaccgcgagttcaagatcttctcggatgccggtcgcgtcatgaggccgctgtacacggttgagcaagaagaaaa---cggcgagagcggcgccgagtgtggtcagctgatcctcaacaaggagcacatcacccgcttggaggcggacaaggagttgggcaaataccatcccgactactggggctggcagggactcttgaagtcgggtgccattgagtatctcgatgccgaagaagaggaaacggtcatgatctgcatgactcccgaggatctcgacaagttccgttaccgcaagat---gggcttcatcgtg---gaggacaactcgggccaggg---caacaacagaatcaagacgaggcccaacccgacgactcacatgtacacgcactgtgagatccatcccagcatgttgctcggcatctgcgccagcattatcccgttccccgaccacaaccagacgcgtc----------tggg-aag----c-------tt-tttt-------------g--------gacccctgat----c----taccc--cac-------acccgggg-------ga--c-aa-ca-----tcgtcc-cacc-a-----------gcttc--c------cga-c---------cg-----------------acgcga------g-gacaac-ggc----------aacg-ctgcc---acgac-cgt-gag----------gac-a--cgat-gctgactcta---ttctt---ctgc--tctaggtccacctccagaccggccagtgcgtaagtgc-----g---------------------atcgat-t----cggg---c---------tcgg-cc-----aca--c-------ca--------------t-cagc------tg---tg----cg--c-------gtg---gactgacatggcaacc---------tctccagggtaaccaaatcggtgccgctttctggt------atgttg-----gact-------tgaagat----gatggag----------ta-tg-ac---------a-tcgaaa-gg-----------gcaa--tc-a--ag-actgactt-cctttccaggcagaccatctccggcgagcacggcctcgacggcaatggcgtgtacgtg----tcct-tcgcc---gcct--ccctc-------tc---g--ataa---t-----ccc-------gcgctcaccg--------cccataggtacaatggcacctccgagctccagctcgagcgcatgaacgtctacttcaacgaggtcggtc-gagct--ctt-gcacttcccct---------------------aataacccgagtag---------------------------gcgtg-gttactgacagc-ag-a-tg------------------tcatacaggcgtccggcaacaagtatgttcctcgtgccgtcctggttgatctggagcccggcaccatggatgccgtccgcgccggtcccttcggccagctcttccgccctgacaacttattacagagttgcaa--aactccc-taaaccattgtgaacgttacc------taaaccgttgcttcggcgggc--gg-cccgg------gtcc-------------------tt-cccggcg---------------------------cccctcgg--ccct----------------c-----------gc-gggcgcccgccggaggaaaacca---aacta-----t-tg---cattg-tatggcctctctgagtcttc--tgtactgaa-taagtcaaaactttcaacaacggatctcttggttctggcatcgatgaagaacgcagcgaaatgcgataagtaatgtgaattgcagaattcagtgaatcatcgaatctttgaacgcacattgcgcccgccag---tattctggcgggcatgcctgttcgagcgtcatttcaa-ccatcaag-------------------------ccccgggcttgtgttgggga--cctgcggct--------g-ccgcaggccctgaaatgcagtggcgggctcgct--gtcactccgagcgtagtag------ttac-atctcgctctg-ggcgtgctgcggg--ttccggccgtt--aaaagc--ctta---------------tttacccaaggttgacctcggatcaggtaggaagacccgctgaacttaagcatatcaataagcggaggaaaagaaaccaacagggattgccctagtaacggcg-agtgaagcggcaacagctcaaatttgaaatctggcttc-------ggcccgagttgtaatttgcagaggaagctttgggcgcggcaccgactgagtcccctggaacggggcgccatagagggtgagagccccgtatagtcggacgctaagcctgtgtaaagctccttcgacgagtcgagtagtttgggaatgctgctcaaaatgggaggtaaatttcttctaaagctaaataccggccagagaccgatagcgcacaagtagagtgatcgaaagatgaaaagcactttgaaaagagggttaaatagcacgtgaaattgttgaaagggaagcgcttgtgaccagacttgcgcctggctgatcatccggtgttc-tcaccggtgcactctgccaggctcaggccagcatcggttc-tcgcggggggataaaggccctgggaacgtagctcct--ccgggagtgttatagcccagggtgcaatgccctc-gcggggaccgaggttcgcgcatctgcaaggat
CBS_723_97_Humicola                           tacacgttcgcctcgacactgtcgcatttgcgtcgcaccaacacgcccatcgggcgcgacggcaagcttgccaaaccgcgccagctccacaacacacattggggtctcgtctgcccggccgaaacgcccgaaggacaggcttgcggtctggtgaagaacctgtcgctcatgtgctacgtcagtgtgggcacgcccgcggatcccatcgtggagtttatgattgccagaggtatggaggtcctcgaggaatacgagcccctccggtacccgaacgcaaccaaggtgtttgtcaacggtacctgggtgggtgtccatcaggatccgaagcacctggtcacactggtccaagggttgcggcggaagaacgtcatttctttcgaggtgtcgcttgtccgagacatccgcgaccgcgagttcaagatcttctcggacgcgggccgcgtcatgaggccgctgtacacggtcgagcaagaagaaaa---cggcgagagcggcgccgagtgcgggcagctgatcctcaacaaggagcacatcacccgcttggaggcggacaaggagttgggcaagtaccatcccgactactggggttggcagggccttttgaagtccggtgccatcgagtatctcgatgccgaagaagaggaaacggtcatgatctgcatgactcccgaggacctcgacaagttccgttaccgcaagat---gggcttcatcgtc---gaggacaactcgggccaggg---caacaacaggatcaagacgaggcccaacccgacgacccacatgtacacgcactgcgagatccatcccagcatgttgctcggcatctgcgctagcatcatcccgttccccgaccataaccagacgcgtc----------cggg-aag----c-------tt-tttc-------------g--------gacccctgat----c----taccc--cac-------acc---ggg------ga--c-aa-ca-----tcgtcc-cacc-a-----------gcttc--c------cga-c---------cg-----------------acgcga------g-gacaat-ggc----------gacg-ctgcc---acgac-cgccgac---cacga--gac-a--cgat-gctgactctc---ttctt---ctgc--tctaggtccacctccagaccggccagtgcgtaagtgc-----g---------------------atcgat-t----cggg---c---------tcga-ca-----ac---c-------ca--------------t-cggg------tg---cg----cg--g-------gtg---gactgacatggcaacc---------tctccagggtaaccaaatcggtgccgctttctggt------atgttg-----gacc-------tcgagat----catgaag----------ta-tg-ac---------a-tc--aa-ag-----------tcga--tc-a--at-actaactt-ctcctctaggcagaccatttccggcgagcacggcctcgacggcaatggcgtgtacgtg----accc-tcgcc---gcgt--ccctc-------tc---g--ataa---t-----ccc-------gcgctcaccg--------cccataggtacaatggcacctccgagcttcagctcgagcgcatgaacgtctacttcaacgaggttagtg-gagca--ctt-gcacctcacct---------------------cagaaactgagttg---------------------------tggtg-gttgctgacagt-ag-a-tg------------------ttctgcaggcttccggcaacaagtatgttcctcgcgccgtcctggtcgatctggagcccggcaccatggatgccgtccgcgccggccccttcggccagctcttccgccctgacaacttattacagagttgcaa--aactccc-taaaccattgtgaacgttacc------taaaccgttgcttcggcgggc--gg-cccgg------gtcc-------------------tt-cccggcg---------------------------cccctcgg--ccct----------------c-----------gc-gggcgcccgccggaggaaaacca---aacta-----t-tg---cattg-tatggcctctctgagtcttc--tgtactgaa-taagtcaaaactttcaacaacggatctcttggttctggcatcgatgaagaacgcagcgaaatgcgataagtaatgtgaattgcagaattcagtgaatcatcgaatctttgaacgcacattgcgcccgccag---tattctggcgggcatgcctgttcgagcgtcatttcaa-ccatcaag-------------------------ccccgggcttgtgttgggga--cctgcggct--------g-ccgcaggccctgaaatgcagtggcgggctcgct--gtcactccgagcgtagtag------ttac-atctcgctctg-ggcgtgctgcggg--ttccggccgtt--aaaagc--ctta---------------tttacccaaggttgacctcggatcaggtaggaagacccgctgaacttaagcatatcaataagcggaggaaaagaaaccaacagggattgccctagtaacggcg-agtgaagcggcaacagctcaaatttgaaatctggcttc-------ggcccgagttgtaatttgcagaggaagctttgggcgcggcaccgactgagtcccctggaacggggcgccatagagggtgagagccccgtatagtcggacgctaagcctgtgtaaagctccttcgacgagtcgagtagtttgggaatgctgctcaaaatgggaggtaaatttcttctaaagctaaataccggccagagaccgatagcgcacaagtagagtgatcgaaagatgaaaagcactttgaaaagagggttaaatagcacgtgaaattgttgaaagggaagcgcttgtgaccagacttgcgcctggctgatcatccggtgttc-tcaccggtgcactctgccaggctcaggccagcatcggttc-tcgcggggggataaaggccctgggaacgtagctcct--ccgggagtgttatagcccagggtgcaatgccctc-gcggggaccgaggttcgcgcatctgcaaggat
CBS_417_66_Humicola                           tacaccttcgcctcgacactgtcgcatttgcggcgtaccaacacgcccatcggccgcgacggcaagctcgccaagccccgccagctccacaacactcactggggtctcgtgtgcccggccgagacgcccgaaggccaggcttgcggtttggtgaagaatctgtcgctgatgtgctacgtcagtgtgggcacgcctgccgaccccattgtcgagttcatgattgccaggggcatggaggtgctcgaggaatacgagccgctgcggtatccgaacgcgaccaaggtgtttgtcaacggtacttgggtgggcgtccaccaggaccccaagcatctggttacactggtgcaggggctgcggagaaagaatgtcatctcgttcgaggtttcgcttgttcgggacattcgcgaccgcgagttcaagattttctcagacgcaggccgcgtcatgaggccgctgtacacggtcgagcaggagccgaa---cagcgacagcggcgccgagatcggccagttgatcctcaacaaggaacatatcaaccggctcgaggcggacaaggagctgggcaagtaccatccggattactggggctggcagggtctgttgaagtcgggcgccatcgagtatctcgatgccgaggaggaggagaccgtcatgatctgcatgacgcccgaggacctcgacaagttccgctaccgcaagat---gggcttcatcgtc---gaggacaactcgggtcaggg---gaacaaccggatcaagacgaggccgaaccctacgactcacatgtacacgcactgcgagatccaccccagcatgctgctcggcatctgcgcgagcatcatcccgttccccgaccacaaccagacgcgtc----------tgcg-aag----c-------tt-tttt-------------g--------gacccctgat----c----taccc--cac-------att---gg-------ga--c-ga-ca-----acgtcc-cacc-a-----------gcttg--c------cgc-c---------gaccgcg------------ct-cgc------a-ggcgat-ggc----------gacg-ctgct---gccat-a---aggtcacaaag--acc-g--cgat-gctgacgctg---ctctc---gtgt--tacaggttcacctccagaccggccagtgcgtaagttgc----g---------------------accgac-t----cgaa---t---------acgg-cg----gac---c-------ga--------------t-cagg------tg---gt----tg--c---gggcggg---gactgactt-gaagct-----------cctagggtaaccaaattggtgccgctttctggt------atgttc-----agcc------ccc----------aaacgt----------ta-cc-ac---------g-cc--ga-aa-----------acaa--tc-a--at-actgactt-cttctccaggcagaccatttccggcgagcacggcctcgacggcaatggcgtgtacgtgc--ccccg-tcgcc---gcga--ccctc----------cga--ttag---c-----acc-------tcgctcaccg------ctacgataggtacaatggcacctccgagctccagctcgagcgcatgaacgtctacttcaacgaggtcagtc-gcgcc--cgt-tcttgcctccc--------------------agaaagttcacgcgg---------------------------ccatg-attgctgacgag-agaa-tg------------------ctttacaggcatccggcaacaagtatgtccctcgtgccgtcctggtcgacttggagcccggcaccatggatgccgtccgtgccggtccctttggccagctcttccgccccgacaacttattacagagttgcaa--aactccc-taaaccattgtgaacgttacc------tttaccgttgcttcggcgggc--gg-cccgg------gtcc-------------------tg-cccggcg---------------------------cccctcgg--ccct----------------c-----------gc-gggcgcccgccggaggaaaacca---aacta-----t-tg---cattg-tatggcctctctgagtcttc--tgtactgaa-taagtcaaaactttcaacaacggatctcttggttctggcatcgatgaagaacgcagcgaaatgcgataagtaatgtgaattgcagaattcagtgaatcatcgaatctttgaacgcacattgcgcccgccag---tattctggcgggcatgcctgttcgagcgtcatttcaa-ccatcaag-------------------------ccccaggcttgtgttgggga--cctgcggct--------g-ccgcaggccctgaaaatcagtggcgggctcgct--gtcactccgagcgtagtagt-----ttac-atctcgctcag-ggcgtgctgcggg--ttccggccgtt--aaaagc--cttat--------------tttacccaaggttgacctcggatcaggtaggaagacccgctgaacttaagcatatcaataagcggaggaaaagaaaccaacagggattgccctagtaacggcg-agtgaagcggcaacagctcaaatttgaaatctggcttc-------ggcccgagttgtaatttgcagaggaagctttaggcgcggcaccaactgagtcccctggaacggggcgccacagagggtgagagccccgtatagttggacgcctagcctgtgtaaagctccttcgacgagtcgagtagtttgggaatgctgctcaaaatgggaggtaaatttcttctaaagctaaataccggccagagaccgatagcgcacaagtagagtgatcgaaagatgaaaagcactttgaaaagagggttaaatagcacgtgaaattgttgaaagggaagcgcttgtgaccagacttgcgcccggctgatcatccggtgttc-tcaccggtgcactctgccgggctcaggccagcatcggttc-tcgcggggggataaaggccctgggaacgtagctcct--ccgggagtgttatagcccagggtgtaatgccctc-gcggggaccgaggttcgcgcatctgcaaggat
CBS_815_97_Humicola                           ???????????????????????????????????????????????????????????????????????????????????????????????????????????????????????????????????????????????????????????????????????????????????????????????????????????????????????????????????????????????????????????????????????????????????????????????????aacggtacctgggtgggtgtccaccaggacccgaagcatctcgtcacactggtgcaggggctgcggagaaagaacgtcatctccttcgaggtttcgctggtccgagacattcgcgaccgtgagttcaagatcttctcagatgcgggccgcgtcatgcggccgctctacacggtcgaacaagaaccaaa---tagcgacagcggcgcggaaattggccagttgatcctcaacaaggagcatattacccggcttgaggcggacaaggagcttggcaagtaccatcccgactactggggctggcagggtcttttgaagtcgggcgccatcgagtatctcgatgccgaggaggaggagactgtcatgatttgcatgacccccgaggacctcgacaaattccgctatcgcaagat---gggtttcattgtt---gaggacaactctggccaggg---caataaccggatcaagacaaggccgaacccgacgactcacatgtacacgcattgcgagatccaccccagtatgctgctgggcatctgcgccagcatcattcccttccccgaccacaaccagacgcgtc----------tgcg-aag----c-------tt-ttcg-------------g--------gacccctgat----c----taccc--cac-------att---gg-------ga--c-ga-cg-----ccgttc-cacc-a-----------gcatt--c--------c-c---------gatcacg------------ctgcgc------t-ggcgat-atg----------gcga-cggct---gccac------ggtgacaaag--acc-g--cgat-gctgacgctg---ctctt---gtgc--tacaggttcacctccagaccggccagtgcgtaagttgg----g---------------------accgac-t----cgaa---c---------acga-------------c-------ga--------------c-cgat------ta---gc----gg--t---gcgggcg---tactgactg-caacct------------ctagggtaaccaaattggtgccgctttctggt------aggttc-----agcc------tca-agat----caagagc----------ta-cc-gc---------g-tc--ga-ag-----------acca--tc-a--at-actgactt-ctcctccaggcagaccatttccggcgagcacggcctcgacggcaatggcgtgtacgta----cccg-ccgtc---gcac--cc-gt-------ct-cga--ataa---c-----ccc-------tcgctcaccg------ctacgataggtacaatggcacctcggagctccagctcgagcgcatgaacgtctacttcaacgaggtcagtc-gtgct--taa-catcctctcccccgccccgg---------agaggaaatttgagcgg---------------------------ccgtg-gttgctgacaag-gg-a-tg------------------ttgtgcaggcttccggcaacaagtatgtccctcgtgccgtcctggtcgacttggagcccggcaccatggacgccgtccgcgctggtcccttcggccagctcttccgccctgacaacttattacagagttgcaa--aactccc-taaaccattgtgaacgttacc------tataccgttgcttcggcgggc--gg-cccgg------gtcc-------------------tg-cccggcg---------------------------cccctcgg-cccct----------------c-----------gc-gggcgcccgccggaggaaaacca---aacta-----t-tg---cattg-tatggcctctctgagtcttc--tgtactgaa-taagtcaaaactttcaacaacggatctcttggttctggcatcgatgaagaacgcagcgaaatgcgataagtaatgtgaattgcagaattcagtgaatcatcgaatctttgaacgcacattgcgcccgccag---tattctggcgggcatgcctgttcgagcgtcatttcaa-ccatcaag-------------------------cccccggcttgtgttgggga--cctgcggct--------g-ccgcaggccctgaaaaccagtggcgggctcgct--gtcactccgagcgtagtagt-----ttac-atctcgctcag-ggcgtgctgcggg--ttccggccgtt--aaaagc--cttat--------------tttacccaaggttgacctcggatcaggtaggaagacccgctgaacttaagcatatcaataagcggaggaaaagaaaccaacagggattgccctagtaacggcg-agtgaagcggcaacagctcaaatttgaaatctggcttc-------ggcccgagttgtaatttgcagaggaagctttaggcgcggcaccaactgagtcccctggaacggggcgccacagagggtgagagccccgtatagttggacgctaagcctgtgtaaagctccttcgacgagtcgagtagtttgggaatgctgctcaaaatgggaggtaaatttcttctaaagctaaataccggccagagaccgatagcgcacaagtagagtgatcgaaagatgaaaagcactttgaaaagagggttaaatagcacgtgaaattgttgaaagggaagcgcttgtgaccagacttgcgcccggctgatcatccggtgttc-tcaccggtgcactctgccgggctcaggccagcatcggttc-tcgcggggggataaaggccctgggaacgtagctcct--ccgggagtgttatagcccagggtgtaatgccctc-gcggggaccgaggttcgcgcatctgcaaggat
CBS_122_78_Subramaniula_thielavioides_T       tacacgttcgcttcgaccctgtcgcatttgcggcgcactaacacgcccattgggcgcgacggcaagctcgccaagccccgccagctacacaacacccactggggtctcgtgtgcccggcagaaacgccggaaggccaggcttgcggtcttgtcaagaacctttcgctcatgtgctacgtcagtgtgggtacgccggcggaccccatcgtcgagttcatgattgcccgggggatggaggtgctcgaggagtacgaaccgctccggtatccgaacgcgacgaaggtgttcgtcaacggcacctgggtcggcgtgcaccaggacccaaagcatctggtcacgctggtccaggggctgcgcaggaagaacgtcatctcattcgaggtgtcgctggtccgcgacattcgcgaccgcgagttcaagatcttctccgatgcgggccgtgtcatgaggccgctcttcactgtggagcaagagcataa---cgcggagagcggcgtcgaggtcggccagttgatcctcaacaaagagcacatcgcgcggctggaggcggacaaggagctgggcaagtaccacccggattactggggctggcagggtctgctcaagtcgggtgccattgagtacctcgacgccgaggaggaagaaacggtcatgatttccatgacgcccgaggatctcgacaagttccggtaccgcaagat---gggcttcgtcgtc---gaggacaattccggccaggg---taacaacaggatcaagacaaaaccgaacccggccacgcacatgtacacgcactgcgagatccaccccagcatgctgctcggcatctgcgccagcatcatccccttccccgaccacaaccagacgcgtc----------aggg-aag----c-------tt-tttt-------------g--------ggcccctgat----c----taccc--cac----g-cgcg---aa-------ga--c-ga-cc-----tcaccc-catg-a-----------gcctc--c------cga-c---------cagc-----------------ccaa------a-cgcgac-a------------gatg-tcgcc---gttgt-gga-ag-----------agt-a--tgat-gctgacgcta---cttct---caac--tataggtccacctccagaccggccagtgcgtaagtag-----a---------------------atcggt-t----caga-aac---------ccgg-cg-----ac---c-------ga--------------c-cagg------tg---gt----gc--a---g---gtg---gactgacag-caagtt-------------cagggtaaccaaatcggtgctgctttctggt------aagttc-----ggcg------tc-aacaa----caagcac----------cg-ac-ac---------g-cag-aa-aa-----------acaa--tc-g--ag-actgacct--tcatccaggcaaaccatctctggcgagcacggcctcgacagcaatggcgtgtacgtg----acca-acgct---gacc--c--------------tgg--ccga---tcga--acc------accgctcaccg------cttgaataggtacaatggcacttcggagctccagctcgagcgcatgaacgtttacttcaacgaggtgggtt-ggctt--gacgccccatt------------------------cgaccatctgggtgg---------------------------gcgtg-gtttctgacagc-ag-c-tg------------------ctctacaggcctccggcaacaagtatgttcctcgcgccgtcctcgtcgacttggagcccggcaccatggatgccgtccgtgccggtcctttcggccagctcttccgccccgacaacttattacagagtttctat-aactccc-caaaccattgtgaaccttacc-----ttctaccgttgcttcggcgggc--gggccggc------ccc--------------------ag-ggccgcg---------------------------ccccccag-gccccctt-------------c-----------gcggggcgcccgccggaggaaaccca---aactc-----t-tgat-atc---catggcctctctgagtcttc--tgtactgaa-taagtcaaaactttcaacaacggatctcttggttctggcatcgatgaagaacgcagcgaaatgcgataagtaatgtgaattgcagaattcagtgaatcatcgaatctttgaacgcacattgcgcccgccag---tattctggcgggcatgcctgttcgagcgtcatttcaa-ccatcaag-------------------------ccccgggcttgtgctgggga--cctgcggct--------g-ccgcaggccctgaaaaccagtggcgggctcgct--gtcacaccgagcgtagtaga-----ttctcatctcgctcag-ggcgtgctgcggg--ttccggccgta-aaacagc--cttat--------------tttacccaaggttgacctcggatcaggtaggaagacccgctgaacttaagcatatcaataagcggaggaaaagaaaccaacagggattgccctagtaacggcg-agtgaagcggcaacagctcaaatttgaaatctggcttc-------ggcccgagttgtaatttgcagaggaagctttaggcgcggcaccatctgagtcccctggaacggggcgccatagagggtgagagccccgtatagatggacgctaagcctgtgtaaagctccttcgacgagtcgagtagtttgggaatgctgctcaaaatgggaggtaaatttcttctaaagctaaataccggccagagaccgatagcgcacaagtagagtgatcgaaagatgaaaagcactttgaaaagagggttaaatagcacgtgaaattgttgaaagggaagcgcttgtgaccagacttgcgccgggctgatcatccggtgttc-tcaccggtgcactctgcccggctcaggccagcatcggttc-tcgcggggggataaaggccctgggaacgtagctcct--ccgggagtgttatagcccagggtgtaatgccctc-gcggggaccgaggttcgcgcatctgcaaggat
CBS_560_84_Subramaniula_thielavioides         tacacgttcgcttcgaccctgtcgcatttgcggcgcactaacacgcccattgggcgcgacggcaagctcgccaagccccgccagctacacaacacccactggggtctcgtgtgcccggcagaaacgccggaaggccaggcttgcggtcttgtcaagaacctttcgctcatgtgctacgtcagtgtgggtacgccggcggaccccatcgtcgagttcatgattgcccgggggatggaggtgctcgaggagtacgaaccgctccggtatccgaacgcgacgaaggtgttcgtcaacggcacctgggtcggcgtgcaccaggacccaaagcatctggtcacgctggtccaggggctgcgcaggaagaacgtcatctcattcgaggtgtcgctggtccgcgacattcgcgaccgcgagttcaagatcttctccgatgcgggccgtgtcatgaggccgctcttcactgtggagcaagagcataa---cgcggagagcggcgtcgaggtcggccagttgatcctcaacaaagagcacatcgcgcggctggaggcggacaaggagctgggcaagtaccacccggattactggggctggcagggtctgctcaagtcgggtgccattgagtacctcgacgccgaggaggaagaaacggtcatgatttccatgacgcccgaggatctcgacaagttccggtaccgcaagat---gggcttcgtcgtc---gaggacaattccggccaggg---taacaacaggatcaagacaaaaccgaacccggccacgcacatgtacacgcactgcgagatccaccccagcatgctgctcggcatctgcgccagcatcatccccttccccgaccacaaccagacgcgtc----------aggg-aag----c-------tt-tttt-------------g--------ggcccctgat----c----taccc--cac----g-cgcg---aa-------ga--c-ga-cc-----tcaccc-catg-a-----------gcctc--c------cga-c---------cagc-----------------ccaa------a-cgcgac-a------------gatg-tcgcc---gttgt-gga-ag-----------agt-a--tgat-gctgacgcta---cttct---caac--tataggtccacctccagaccggccagtgcgtaagtag-----a---------------------atcggt-t----caga-aac---------ccgg-cg-----ac---c-------ga--------------c-cagg------tg---gt----gc--a---g---gtg---gactgacag-caagtt-------------cagggtaaccaaatcggtgctgctttctggt------aagttc-----ggcg------tc-aacaa----caagcac----------cg-ac-ac---------g-cag-aa-aa-----------acaa--tc-g--ag-actgacct--tcatccaggcaaaccatctctggcgagcacggcctcgacagcaatggcgtgtacgtg----acca-acgct---gacc--c--------------tgg--ccga---tcga--acc------accgctcaccg------cttgaataggtacaatggcacttcggagctccagctcgagcgcatgaacgtttacttcaacgaggtgggtt-ggctt--gacgccccatt------------------------cgaccatctgggtgg---------------------------gcgtg-gtttctgacagc-ag-c-tg------------------ctctacaggcctccggcaacaagtatgttcctcgcgccgtcctcgtcgacttggagcccggcaccatggatgccgtccgtgccggtcctttcggccagctcttccgccccgacaacttattacagagtttctat-aactccc-caaaccattgtgaaccttacc-----ttctaccgttgcttcggcgggc--gggccggc------ccc--------------------ag-ggccgcg---------------------------ccccccag-gccccctt-------------c-----------gcggggcgcccgccggaggaaaccca---aactc-----t-tgat-atc---catggcctctctgagtcttc--tgtactgaa-taagtcaaaactttcaacaacggatctcttggttctggcatcgatgaagaacgcagcgaaatgcgataagtaatgtgaattgcagaattcagtgaatcatcgaatctttgaacgcacattgcgcccgccag---tattctggcgggcatgcctgttcgagcgtcatttcaa-ccatcaag-------------------------ccccgggcttgtgctgggga--cctgcggct--------g-ccgcaggccctgaaaaccagtggcgggctcgct--gtcacaccgagcgtagtaga-----ttctcatctcgctcag-ggcgtgctgcggg--ttccggccgta-aaacagc--cttat--------------tttacccaaggttgacctcggatcaggtaggaagacccgctgaacttaagcatatcaataagcggaggaaaagaaaccaacagggattgccctagtaacggcg-agtgaagcggcaacagctcaaatttgaaatctggcttc-------ggcccgagttgtaatttgcagaggaagctttaggcgcggcaccatctgagtcccctggaacggggcgccatagagggtgagagccccgtatagatggacgctaagcctgtgtaaagctccttcgacgagtcgagtagtttgggaatgctgctcaaaatgggaggtaaatttcttctaaagctaaataccggccagagaccgatagcgcacaagtagagtgatcgaaagatgaaaagcactttgaaaagagggttaaatagcacgtgaaattgttgaaagggaagcgcttgtgaccagacttgcgccgggctgatcatccggtgttc-tcaccggtgcactctgcccggctcaggccagcatcggttc-tcgcggggggataaaggccctgggaacgtagctcct--ccgggagtgttatagcccagggtgtaatgccctc-gcggggaccgaggttcgcgcatctgcaaggat
CBS_800_83_Subramaniula_cuniculorum_eT        tacacgttcgcctcaacactgtcgcatttgcggcgtaccaacacgccgattgggcgcgatggcaagctcgccaagcctcgtcagctgcacaacacgcattggggtctggtgtgcccggcagaaacgcccgaaggccaggcttgcggtcttgtcaagaacctctcgctcatgtgctacgtcagtgtgggtaccccggcggaccccatcgtcgagttcatgattgctcgcggcatggaggtgctcgaggagtacgagccgctccggtacccgaatgcgaccaaggtgttcgtcaacggtacttgggtcggtgtgcaccaggacccaaagcacctggtcacgttggtccaagggctgcggagaaagaatgtcatctccttcgaggtgtcgcttgttcgtgacatccgcgaccgcgagtttaagatcttctccgatgctggccgcgtcatgagaccgctgttcactgtagagcaagagcccaa---tgctgagagcggtgccgaggtcggccagttgattctcaacaaggaccacatcgcgcggttggaggcggataaagatctagggaagtatcaccctgactactggggttggcagggcctgctcaagtcgggtgcgattgagtaccttgacgctgaggaggaggaaacggtcatgatctccatgacgcctgaggatctcgacaagttccggtaccgcaagat---gggcttcgtcgtc---gaggacaactctggccaggg---caacaacaggatcaagaccaagccgaatccgaccacgcatatgtacacgcattgcgagatccaccccagcatgctgctgggcatctgcgccagtatcattccgttccccgaccacaaccagacgcgtc-----------agg-aag----c-------tt-ttcc-t-----------g--------ggcccctgat----t----taccc--cac----a-cgcg---aa-------cgt-c-ga-cc-----tcattt------------ccacgagctac--c------cga-c---------cggt-----------------ccaa------g-cgcgat-a------------gacg-tcgcc---atgat-gaa-gag----------agt-t--tgat-gctgacatcg---cttct---taac--tacaggtccacctccagaccggccagtgcgtaagttg-----a---------------------atcgac-t----cgat---a---------ccggaca-----ac---c-------ga--------------t-cagg------tg---gt----gc--a---g---gtg---gactgacag-ctcacg----------ccttagggtaaccaaatcggtgctgctttctggt------atg-ttc----gact------cc-aacac----caaccac----------cg-ac-ag---------g-ca--ca-ag-----------gtgg--ct-g--ag-actgactt-ctcctctaggcagaccatctccggcgagcacggccttgacagcaatggcgtgtatgtg----accg-ttgcc---catc--cccg--------gc-cga--ccga---t-----ctc-------ccgctcaccg------ctacaacaggtacaacggcacgtccgagctccagctcgagcgcatgaacgtctacttcaacgaggtaggtt-ggctt--cac-gcccttt---t--------------------cgggaatttgggtgg----------------------------cgtg-gctgctgacaat-aa-c-tg------------------ttccacaggcttccggcaacaagtatgttcctcgcgccgtcctcgtcgatttggagcccggcaccatggacgccgtccgcgccggccccttcggccagctcttccgccccgacaacttattacagagtttctat-aactccc--aaaccattgtgaaccttacc-----tcaaaccgttgcttcggcgggc--gggccggc------ccc--------------------ag-ggccgcg---------------------------ccccccag-gcccc--t-------------c-----------gcggggcgcccgccggagg-aaaccc---aactc-----t-tgat-tat---tatggcctctctgagtcttc--tgtactgaa-taagtcaaaactttcaacaacggatctcttggttctggcatcgatgaagaacgcagcgaaatgcgataagtaatgtgaattgcagaattcagtgaatcatcgaatctttgaacgcacattgcgcccgccag---tattctggcgggcatgcctgttcgagcgtcatttcaa-ccatcaag-------------------------cccccggcttgtgttgggga--cctgcggct--------g-ccgcaggccctgaaaaccagtggcgggctcgct--gtcacaccgagcgtagtaga-----ttttcatctcgctcag-ggcgtgctgcggg--ttccggccgta--aaaagc--ctta---------------tttacccaaggttgacctcggatcaggtaggaagacccgctgaacttaagcatatcaataagcggaggaaaagaaaccaacagggattgccccagtaacggcg-agtgaagcggcaacagctcaaatttgaaatctggcttc-------ggcccgagttgtaatttgcagaggaagctttaggcgcggcaccatctgagtcccctggaacggggcgccatagagggtgagagccccgtatagatggacgctaagcctgtgtaaagctccttcgacgagtcgagtagtttgggaatgctgctcaaaatgggaggtaaatttcttctaaagctaaatattggccagagaccgatagcgcacaagtagagtgatcgaaagatgaaaagcactttgaaaagagggttaaatagcacgtgaaattgttgaaagggaagcgcttgtgaccagacttgcgcctggctgatcatccggtgttc-tcaccggtgcactctgccaggctcaggccagcatcggttc-tcgcggggggataaaggccctgggaacgtagctcct--ccgggagtgttatagcccagggtgcaatgccctc-gcggggaccgaggttcgcgcatctgcaaggat
CBS_449_66_Subramaniula_flavipila_T           tacacgtttgcctcgacgctgtcgcatctgcggcgcaccaacacgcccattgggcgcgacggcaagctggccaaaccccgccagcttcacaacacccattggggtctcgtgtgcccggcagagacgcccgaaggccaggcttgcggtctcgtcaagaacctctcgctcatgtgctacgtcagtgtgggtacaccagcggatcccatcgtcgagttcatgattgcgcggggcatggaagttctcgaggagtacgagccgcttcggtaccccaacgcgacgaaggtgttcgtcaacggtacttgggtcggcgtccatcaagacccaaagcacctggtcacgttggtgcaagggctgcggcggaagaacgtcatctcgttcgaggtttcgctcgtccgcgacattcgcgaccgcgagttcaagattttctcggatgcgggccgcgtcatgaggccgctgtttacggtggagcaagagcagaa---cgcggagagtggcgtcgaggtcggccagctcattctcaacaaagaccacatcacgcggctggaggcggacaaggatgtgggcaaatatcaccccgactactggggctggcaaggcctgctcaagtcgggtgcgatcgagtacctcgacgccgaggaggaagagaccgtcatgatctccatgacgcctgaggatctcgacaagttcaggtaccggaagat---ggggttcgtcgtc---gaggacaactccggccaggg---taacaacaggatcaagacgaaacccaacccggcgacgcacatatacacacattgcgaaatccaccccagcatgttgctcggcatctgcgccagcatcattcccttcccggaccacaaccagacgcgtc----------cggg-aag----c-------tt-tttt-t-----------g--------ggcccctgat----c----taccc--cac----a-cact---gg-------ga--c-ga-ct-----tcattc------------ccacgagctgc--c------cga-c---------cggc-----------------ccga------g-cgcgac-g------------ggcg-tcggc---atgat-gga-aag----------agc-a--cgat-gctgacattg---tttct---taac--tacaggtccacctccagaccggccaatgcgtaagttg-----g---------------------atcgat-t----cgat---a---------ccgggcg-----ac---c-------ga--------------t-cagg------tg---gt----gc--g---g---gtg---gactgacaa-catgcc----------tctcagggtaaccaaattggtgccgctttctggt------atg-ttt----ggcc------tc-ggcaa----ca-gcat----------cg-ac-gt---------g-ca--ac-aag---------ggcga--ct-gatat-actgactt-gtc-tccaggcaaaccatctctggcgagcacggcctcgacagcaatggcgtgtacgtg----accg-tcgcc---gact--ccgg--------gc-cga--ctga---c-----ctc-------ttgctcaccg------cttcaacaggtacaacggcacctcggagctccagctcgagcgcatgaacgtctacttcaacgaggtgggtc-gactc--tctaacccggc---a--------------------tcagtgatcgagtgc---------------------------tcgtg-agtgctgacaac-cact-tg------------------tctcacaggcatccggcaacaagtatgttccccgcgccgtcctggtcgacttggagcccggcaccatggatgccgtccgtgccggccccttcggccagctcttccgccccgacaacttattacagagttactt--aactccc--aaaccattgtgaacgttacc------cataccgttgcttcggcgggc--gggccggc------ctc--------------------ag-ggccgcg---------------------------cccccccg-gcccc--t-------------c-----------gcggggcgcccgccggagg-aaacca---aactc-----t-tgat-tat---catggcctctctgagtcttc--tgtactgaa-taagtcaaaactttcaacaacggatctcttggttctggcatcgatgaagaacgcagcgaaatgcgataagtaatgtgaattgcagaattcagtgaatcatcgaatctttgaacgcacattgcgcccgctag---tattctggcgggcatgcctgttcgagcgtcatttcaa-ccatcaag-------------------------ccccgcgcttgtgttgggga--cctgcggct--------g-ccgcaggccctgaaaaccagtggcgggctcgct--gtcacaccgggcgtagtaga-----ttat-atctcgctcag-ggcgtgctgcggg--ttccggccgta--aaaagc--ctta---------------tttacccaaggttgacctcggatcaggtaggaatacccgctgaacttaagcatatcaataagcggaggaaaagaaaccaacagggattgccctagtaacggcg-agtgaagcggcaacagctcaaatttgaaatctggcttc-------ggcccgagttgtaatttgcagaggaagctttaggcgcggcaccatctgagtcccctggaacggggcgccacagagggtgagagccccgtatagatggacgcctagcctgtgtaaagctccttcgacgagtcgagtagtttgggaatgctgctcaaaatgggaggtaaatttcttctaaagctaaatattggccagagaccgatagcgcacaagtagagtgatcgaaagatgaaaagcactttgaaaagagggttaaatagcacgtgaaattgttgaaagggaagcgcttgtgaccagacttgcgccgggcggatcatccggtgttc-tcaccggtgcactccgcccggctcaggccagcatcggttc-tcgcggggggataaaggccctgggaacgtagctcct--ccgggagtgttatagcccggggcgtaatgccctc-gcggggaccgaggaccgcgcatctgcaaggat
CBS_199_84_Subramaniula_fusispora             tacacattcgcctcgaccctgtcccatttgcggcgcaccaacacgcccattgggcgcgacggcaagctcgcaaaaccccgccagctccacaacacccactggggcctcgtgtgcccggcagagacgcccgaaggccaggcttgcggtctcgtcaagaacctctcgctcatgtgctacgtcagcgtgggtacaccggcagaccccattgtcgagttcatgattgcccgggggatggaagtgctcgaggaatacgagccccttcgatatcccaatgcgaccaaggtgtttgtcaacggtacctgggtcggcgtgcaccaggacccaaagcatttggtcacgttggtgcaagggctgcggcggaagaacgtcatctcgttcgaggtctcgctggtccgcgacattcgcgatcgcgagttcaagatcttctccgatgcgggccgcgtcatgaggccgctgttcacggtggagcaagagcagaa---cgccgagagtggcgtcgaggtcgggcagttgatcctcagcaaagaacatatcacgcgtctggaggcggacaaggaggtggacaaataccaccccgactactggggctggcagggattgctcaagtcaggtgccattgagtatctcgacgccgaggaggaagagacggtcatgatctcgatgacgcccgaggatctcgacaagttccggtaccgcaaaat---gggaattcccatc---gaggacaactccggccaagg---caacaacaggatcaagacaaggcccaaccccgcgacgcacatgtacacgcactgcgagatccaccccagcatgctgctcggtatctgcgccagcatcattccgttccccgaccacaaccagacgcgtc----------cggg-aag----c-------tt-ttct-t-----------g--------ggcccctgat----t----taccc--cac----a-cact---gg-------ga--c-ga-cc-----tcattc-c--------tactacgagctac--c------tga-c---------cggt-----------------ccga------g-cgcgac-a------------ggcg-ttgcc---atgat-gga-aag----------agc-a--tgat-gctgacattgt--tttct---taac--tacaggtccacctccagaccggccaatgcgtaagtcg-----g---------------------atcgat-ttcgatgat---a---------acgggcg-----ac---c------gga--------------t-cagg------tg---gt----gc--g---g---gtg---gactgacaa-catgcc----------tcgcagggtaaccaaatcggtgccgctttctggt------atg-ttc----ggcc------c----caa----caggcat----------cg-ag-gt---------g-ca--ag-aa-----------gcga--ct-gatat-actgactt-ctc-tccaggcagactatttctggcgagcacggcctcgacagcaatggcgtgtacgtg----accg-tcgcc---gatt--cccg--------gc-cga--gtga---c-----ctc-------ccgctcaccg------ctgcaataggtacaacggcacttcggagctccagctcgagcgcatgaacgtctacttcaacgaggtgggtc-gagtt--cct-atccatc---a--------------------tctgcggttgagtgc---------------------------tcgtg-agtgctgacagc-ca-t-tg------------------ctccacaggcgagcggcaacaagtatgttccccgcgctgtcctggtcgacttggagcccggcaccatggatgccgtccgcgccggccccttcggccagcttttccgccccgacaacttattacagagttactttgaactccc--aaaccattgtgaacgttacc------tttaccgttgcttcggcgggc--gggccggc------ctc--------------------ag-ggccgcg---------------------------cccccccg-gcccc--t-------------c-----------gcggggcgcccgccggagg-aaaccc---aactc-----t-tgat-tat---tatggcctctctgagtcttc--tgtactgaa-taagtcaaaactttcaacaacggatctcttggttctggcatcgatgaagaacgcagcgaaatgcgataagtaatgtgaattgcagaattcagtgaatcatcgaatctttgaacgcacattgcgcccgccag---tattctggcgggcatgcctgttcgagcgtcatttcaa-ccatcaag-------------------------ccccgtgcttgtgctgggga--cctgcggct--------g-ccgcaggccctgaaatacagtggcgggctcgct--gtcacaccgggcgtagtaga-----tttt-atctcgctcag-ggcgtgctgcggg--ttccggccgta--aaaagc--ctta---------------tttacccaaggttgacctcggatcaggtaggaagacccgctgaacttaagcatatcaataagcggaggaaaagaaaccaacagggattgccctagtaacggcg-agtgaagcggcaacagctcaaatttgaaatctggcttc-------ggcccgagttgtaatttgcagaggaagctttaggcgcggcaccatctgagtcccctggaacggggcgccacagagggtgagagccccgtatagatggacgcctagcctgtgtaaagctccttcgacgagtcgagtagtttgggaatgctgctcaaaatgggaggtaaatttcttctaaagctaaatattggccagagaccgatagcgcacaagtagagtgatcgaaagatgaaaagcactttgaaaagagggttaaatagcacgtgaaattgttgaaagggaagcgcttgtgaccagacttgcgccgggcggatcatccggtgttc-tcaccggtgcactccgcccggctcaggccagcatcggttc-tcgcggggggataaaggccctgggaacgtagctcct--ccgggagtgttatagcccagggtgtaatgccctc-gcggggaccgaggttcgcgcatctgcaaggat
CBS_159_52_Dichotomopilus_funicola_eT         tacacattcgcctccaccctttcccacttgcggcgtaccaacacgcccattggtcgcgacggcaagctcgcgaagccgcgccagcttcacaacacacattggggtttggtttgcccggccgagacgcccgaaggtcaagcttgtggtctcgtcaagaacctgtcgttgatgtgctacgtgagcgtggggacaccagcggaccctatcgtggagttcatgattgcgcgaggcatggaggtgcttgaggaatacgagccccttcggtatcccaacgcgaccaaggtgtttgtcaacggcacgtgggttggtgtccaccaggatccaaaacacctggttaccttggtccaaggcttgcgacgaaggaacgtcatctcgtttgaggtgtcacttgtccgcgatatccgtgaccgcgagttcaagatcttttccgatgcggggcgtgtcatgagaccgctattcaccgtggagcaagaagtaaacggcggcgagagcggagcagagatgggcgctttgatcctcaacaaggagcacattgcgcggttggaaacggacaaagacctcggccggtaccacccagactactggggttggagaggcttgttgaagtcgggtgcgatcgagtaccttgatgctgaagaagaggagacagtcatgatttgcatgactcccgaagacctggagcgattccgcttgcggaagaa---ggggaaagaaatg---cccgacaactccggggtggg---caacaatcggatcaagacgaagaccaacccgacaactcacatgtacacacactgcgagatccaccccagtatgctgcttggcatttgcgccagcatcattccgttccccgaccacaaccaaacgcgtc----------gagg-aag----c-----c-tt-tttt-t-----------g--------ggcccctgga--atc----taccc--cac--cta--att--tga-------ga--c-ga-cc-----tcctccgcaaa-----gc-------gctc--c------cga-c---------cgatg--------------aaccga-----cg-gatgct-ggcg------agcaacg-cggct---atgat-ggg-aag----------atc---tcgat-gctaacttga---ctttt---ctac--tacaggtccaccttcagaccggccagtgcgtaagttg-----g--------------------aaccgaa-t-----agatatc---------gctgccg-----ac---c-------ga--------------c-aagg------ca-----------------c---att---gactgaccttg--ccc-----cctctttatagggtaaccaaattggtgccgccttctggt------aagttga----agcc------gaaactag----gacgagttt--------tt-ac-at-----------t-c----ag-----------aaca--tc----agtactaactt-catatccaggcaaaccatctctggcgagcacggcctcgatagcaatggcgtgtatgta----gata-tcgcg---agcc--cccgac---------cga--ttcg---g-----acc-------ccgctcaccg------cttcaataggtacaacggcacttccgagctccaactggagcgcatgaacgtctacttcaacgaggtaggtt-tggtg--gtc-------------------------------tatcgtgat---ggggtc----------------------aagtgatggcatgctgataag------tcct--------------tctacttcaggcctccggcaacaagtatgttccccgtgccgtccttgtcgacttggagcccggcactatggacgctgtccgcgccggtcccttcggccagcttttccgcccggacaacttattacagagttgcaa--aactccc--aaaccatcgtgaacgttacc------tacatcgttgcttcggcgggt--ggc----------gggctt------------------cg-gcc-----------------------------ctgccctcgg-cccct----------------c-----------tc-gggggcccgccggaggtacacca---aactc-----t-tga--attta-catggcctctctgagtcttc--tgtactgaa-taagtcaaaactttcaacaacggatctcttggttctggcatcgatgaagaacgcagcgaaatgcgataagtaatgtgaattgcagaattcagtgaatcatcgaatctttgaacgcacattgcgcccgccag---tattctggcgggcatgcctgtccgagcgtcatttcaa-ccatcaag-------------------------cccccggcttgtgttgggga--cctgcggcac-------acccgcaggccctgaaaaccagtggcgggctcgctg-tccacaccgagcgtagtagcat-atcttt-gtctcgctcag-ggcgtgcggcggg--ttccggccgtg--aaaccc-accttc--------tcgaaggtacccaaaggttgacctcggatcaggtaggaagacccgctgaacttaagcatatcaataagcggaggaaaagaaaccaacagggattgccctagtaacggcg-agtgaagcggcaacagctcaaatttgaaatctggcttc-------ggcccgagttgtaatttgcagaggaagctttaggcgcggcaccttctgagtcccctggaacggggcgccatagagggtgagagccccgtatagttggatgcctagcctgtgtaaagctccttcgacgagtcgagtagtttgggaatgctgctcaaaatgggaggtaaatttcttctaaagctaaataccggccagagaccgatagcgcacaagtagagtgatcgaaagatgaaaagcactttgaaaagagggttaaacagcacgtgaaattgttgaaagggaagcgcttgtgaccagacttgcgccaggctgatcatccggtgttc-tcaccggtgcactcggcccggcacaggccagcatcggttc-tcgcggggggataaaggtctcgggaacgtagctcct--ccgggagtgttatagcccggggcgtaatgccctc-gcggggaccgaggttcgcgcatctgcaaggat
CGMCC_3_12892_Dichotomopilus_subfunicola_T    tacacatttgcctccaccctttcccacttgcggcgcaccaacacgcccattggtcgcgacggcaagcttgcgaagccgcgccagcttcacaacacgcattggggtttggtttgcccggccgagacgcccgaaggccaagcttgtggtctcgtcaagaacctgtcgttgatgtgctacgtgagcgtggggacaccagcggaccctatcgtggagttcatgattgcgcggggcatggaggtgcttgaggaatacgagccccttcggtatccgaacgcgaccaaggtgtttgttaacggcacgtgggttggtgtccaccaggatccaaaacacctggttaccttggtccaaggcttgcgaaggaggaacgtcatctccttcgaggtgtcgcttgtccgcgatatccgcgaccgcgagttcaagatcttttccgatgcggggcgtgtcatgagaccgctattcaccgtggagcaagaagtaaacggcggcgagagcggagcagagatgggcgctttgatcctcaacaaggagcacattgcgcggttggaaacggacaaagacctcggccggtaccacccagactactggggttggagaggcttgttgaagtcgggtgcgatcgagtaccttgatgccgaagaagaggagacagtcatgatctgcatgactcccgaagacctggagcgattccgcttgcggaagaa---ggggagagaaatg---cccgacaactccggggtggg---caacaatcggatcaagacgaagaccaacccgacaactcacatgtacacacactgcgagatccaccccagtatgctgcttggcatttgcgccagcatcattccgttccccgaccacaaccaaacgcgtc----------gagg-aag----c----tt-tt-tttt-t-----------g--------ggcccctgga--atc----taccc--cac--cca--att--tga-------ga--c-ga-cc-----tcgtccgcaaa-----gc-------gctc--c------cga-c---------cgctg--------------gaccga-----cg-ggtgct-ggcg------agtgacg-cggct---atgat-ggg-aag----------acc---tcgat-gctaacttga---ctttt---ctac--cacaggtccaccttcagaccggccagtgcgtaagttg-----g--------------------aaccgaa-c-----ggatatc---------gctgccg-----ac---c-------ga--------------t-aagg------ca-----------------c---gtt---gactgacctta--ccc-----cctctttctagggtaaccaaattggtgccgccttctggt------aagttgt----agcc------gaaacaag----gacgtgttt--------tt-ac-at-----------t-c----ag-----------aaca--tc----agaactaactt-gatatccaggcagaccatctctggcgagcacggcctcgacagcaatggcgtgtatgta----gcta-tcgcg---agcc--cccgac---------cga--ttca---t-----acc-------ccgctcaccg------cttcaataggtacaacggcacttctgagctccagctggagcgcatgaacgtctacttcaacgaggtaggtt-gggtg--gtc-------------------------------tatcgtgat---ggggtc----------------------aagtgatagcatgctgataag------tccc--------------cctacttcaggcctccggcaacaagtatgttccccgtgccgtccttgtcgacttggagcccggcactatggacgctgtccgcgccggccccttcggccagcttttccgcccggacaacttattacagagttgcaa--aactccc--aaaccatcgtgaacgttacc------tacatcgttgcttcggcgggt--ggc----------gggctt------------------cg-gcc-----------------------------ctgccctcgg-cccct----------------c-----------tc-gggggcccgccggaggtacacca---aactc-----t-tga--attta-catggcctctctgagtcttc--tgtactgaa-taagtcaaaactttcaacaacggatctcttggttctggcatcgatgaagaacgcagcgaaatgcgataagtaatgtgaattgcagaattcagtgaatcatcgaatctttgaacgcacattgcgcccgccag---tattctggcgggcatgcctgtccgagcgtcatttcaa-ccatcaag-------------------------cccccggcttgtgttgggga--cctgcggcac-------acccgcaggccctgaaaaccagtggcgggctcgctg-tccacaccgagcgtagtagcat-atcttt-gtctcgctcag-ggcgtgcggcggg--ttccggccgtg--aaaccc-accttc--------tcgaaggtacccaaaggttgacctcggatcaggtaggaagacccgctgaacttaagcatatcaataagcggaggaaaagaaaccaacagggattgccctagtaacggcg-agtgaagcggcaacagctcaaatttgaaatctggcttc-------ggcccgagttgtaatttgcagaggaagctttaggcgcggcaccttctgagtcccctggaacggggcgccatagagggtgagagccccgtatagttggatgcctagcctgtgtaaagctccttcgacgagtcgagtagtttgggaatgctgctcaaaatgggaggtaaatttcttctaaagctaaataccggccagagaccgatagcgcacaagtagagtgatcgaaagatgaaaagcactttgaaaagagggttaaacagcacgtgaaattgttgaaagggaagcgcttgtgaccagacttgcgccaggctgatcatccggtgttc-tcaccggtgcactcagcccggcacaggccagcatcggttc-tcgcggggggataaaggtctcgggaacgtagctcct--ccgggagtgttatagcccggggcgtaatgccctc-gcggggaccgaggttcgcgcatctgcaaggat
CBS_179_84_Dichotomopilus_variostiolatus_T    tacacatttgcctccaccctttcccacttgcggcgtaccaacacgcccattggtcgcgacggcaagctcgcaaagccgcgccagcttcacaacacacattggggtttggtttgcccggccgagacgcccgaaggtcaagcttgtggtctcgtcaagaacctgtcgttgatgtgctacgtgagcgtggggacaccagcggaccctatcgtggagttcatgattgcacgaggcatggaggtgcttgaggaatacgagccccttcggtatcccaacgcgaccaaggtgtttgtcaacggcacgtgggttggtgtccaccaggatccaaaacacctggttaccttggtccaaggcttgcgacgaaggaacgtcatctcgtttgaggtgtcacttgtccgcgatatccgtgaccgcgagttcaagatcttttccgatgcggggcgtgtcatgagacctctattcaccgtggagcaagaagtaaa---cggcgagaacggagcagagatgggcgctttgatcctcaacaaggagcacattgcgcggttggaaacggacaaagacctcggccggtaccacccagactactggggctggaggggtttgttgaagtcgggtgcgatcgagtaccttgatgccgaagaagaggagacagtcatgatttgcatgactcccgaagacctggagcgattccgcttgcggaagaa---ggggaaagaaatg---cctgacaactccggggtggg---caacaatcggatcaagacgaagaccaacccgacaactcacatgtacacacactgcgagatccaccccagtatgctgcttggcatttgcgccagcatcattccgttccccgaccacaaccaaacgcgtc----------gagg-aag----c-------tt-tttt-t-----------g--------ggcccctgga--att----taccc--cac--tcaatatt--tga-------ga--c-ga-cc-----tcgtccgcaaa-----gc-------gctc--c------cga-c---------cgctg--------------gaccga-----cg-ggtgct-ggcg------agcgacg-cggct---gtgat-ggg-aag----------atc---tcgat-gctaacctga---ctttt---ctac--tacaggtccaccttcagaccggccagtgcgtaagttg-----g--------------------aaccgaa-t-----agatatc---------gctgccg-----ac---c-------ga--------------c-aagg------ca-----------------c---gtt---gactgacctga--ccc-----cctctttctagggtaaccaaattggtgccgccttctggt------aagttgt----agcc------gaaatcaa----gacgtgttt--------tt-ac--------------tgc----ag-----------aaca--tc----aacactaactt-cttatccaggcagaccatctctggcgagcacggcctcgacagcaatggcgtgtatgta----gcta-tcgcg---agca--cccgac---------cga--ttcg---t-----acc-------ccgctcaccg------cttcaataggtacaacggcacttctgagctccagctggagcgcatgaacgtctacttcaacgaggtaggtt-gggtg--gtc-------------------------------tatcgtgat---ggggtc----------------------aagtgatggcatgctgataag------tccc--------------cctacttcaggcctccggcaacaagtatgtcccccgtgccgtccttgtcgacttggagcccggcactatggacgctgtccgcgccggccccttcggccagcttttccgcccggacaacttattacagagttgcaa--aactccc--aaaccatcgtgaacgttacc------tacatcgttgcttcggcgggt--ggc----------gggctt------------------cg-gcc-----------------------------ctgccctcgg-cccct----------------c-----------tc-gggggcccgccggaggtacacca---aactc-----t-tga--attta-catggcctctctgagtcttc--tgtactgaa-taagtcaaaactttcaacaacggatctcttggttctggcatcgatgaagaacgcagcgaaatgcgataagtaatgtgaattgcagaattcagtgaatcatcgaatctttgaacgcacattgcgcccgccag---tattctggcgggcatgcctgtccgagcgtcatttcaa-ccatcaag-------------------------cccccggcttgtgttgggga--cctgcggcac-------acccgcaggccctgaaaaccagtggcgggctcgctg-tccacaccgagcgtagtagcat-atcttt-gtctcgctcag-ggcgtgcggcggg--ttccggccgtg--aaaccc-accttc--------tcgaaggtacccaaaggttgacctcggatcaggtaggaagacccgctgaacttaagcatatcaataagcggaggaaaagaaaccaacagggattgccctagtaacggcg-agtgaagcggcaacagctcaaatttgaaatctggcttc-------ggcccgagttgtaatttgcagaggaagctttaggcgcggcaccttctgagtcccctggaacggggcgccatagagggtgagagccccgtatagttggatgcctagcctgtgtaaagctccttcgacgagtcgagtagtttgggaatgctgctcaaaatgggaggtaaatttcttctaaagctaaataccggccagagaccgatagcgcacaagtagagtgatcgaaagatgaaaagcactttgaaaagagggttaaacagcacgtgaaattgttgaaagggaagcgcttgtgaccagacttgcgccaggctgatcatccggtgttc-tcaccggtgcactcggcccggcacaggccagcatcggttc-tcgcggggggataaaggtctcgggaacgtagctcct--ccgggagtgttatagcccggggcgtaatgccctc-gcggggaccgaggttcgcgcatctgcaaggat
CGMCC_3_14184_Dichotomopilus_indicus_eT       tacacatttgcctccaccctttcccacttgcggcgtaccaacacgcccattggtcgtgacggcaagcttgcgaagccgcgccagcttcacaatacacactggggtttggtttgcccggccgagacacctgaaggccaggcttgtggtctcgtcaagaacctgtcgttgatgtgttacgtgagcgtggggacaccagcagaccctatcgtggagttcatgattgcgcgaggcatggaggtgcttgaggaatacgagcctctccggtatcccaacgcgactaaagtgtttgttaacggcacgtgggttggcgttcaccaagatccaaagcacctggttaacttggtacaaggcttgcgaaggaggaacgtcatctcgtttgaagtgtcgcttgtccgcgatatccgcgaccgcgaattcaagattttctccgatgcggggcgtgtcatgaggccgttatttaccgtggaacaagaaccaagcggcggcgacagcggtgcagagatgggcgctctgatcctcaacaaggagcacattgcgcggttggaaacagacaaagacctcggtcggtaccaccctgactactggggttggaggggcttgttgaagtcgggcgcaatcgagtaccttgatgccgaagaagaggagacagtcatgatttgcatgactcccgaagacctggaacgattccgcttgcggaagaa---agggagagaaatg---cccgacaactccggggtggg---caacaatcggatcaagacgaagaccaacccgacgacgcacatgtacacgcattgcgagatccatcccagtatgctgcttggcatttgcgccagtatcattccgtttcccgaccacaaccaaacgcgtc----------aagg-aag----c-----t-tt-tttt-t-----------g--------ggcccctgga--att----taccc--cac--cca--att--tgg-------ga--c-ga-cc-----tcgttcgcgaa-----gc-------gctc--c------tga-c---------cgatg--------------aaccga-----cg-ggtgttgggcg------agcgacg-cggct---atgat-ggg-agg----------atc---ctgat-gctaacttaa---c-ttt---ctcc--tacaggtccaccttcagaccggccagtgcgtaagtta-----g--------------------aaccgaa-t----cgaatatc---------gctgccg-----ac---c-------ga--------------c-aagg------ca-----------------c---gtt---gactaaccttaacccc-----cctctttctagggtaaccaaattggtgccgccttttggt------aagttgt----agcc------gaaaccta----tacgtattt--------ct-gc-at-----------t-c----ag-----------aaca--tc----ataactaactt-cttcctcaggcagaccatctccggcgagcacggcctcgacggcaatggcgtgtatgta----gcta-tcgca---gcct--cacgat---------cga--ttcg---t-----acc-------ccgctcaccg------cctcaataggtacaacggctcttctgagctccagctcgagcgcatgaacgtctacttcaacgaggtaggtt-gagcg--aac-------------------------------ctttgtgat---ggcgtc----------------------aagtgatagcatactgataat------ttac--------------tctactctaggcttccggcaacaagtatgttccccgtgccgttctcgtcgacttggagcccggcaccatggacgctgtccgcgccggccccttcggccagctcttccgcccggacaacttattacagagttgcaa--aactccc--aaaccatcgtgaacgttacc------tatatcgttgcttcggcgggt--ggc---------tcggcct------------------cg-gcc-----------------------------ctgccctagg-cccct----------------c-----------tc-gggggcccgccggaggtctacca---aactc-----t-tga--actta-catggcctctctgagtcttc--tgtactgaa-taagtcaaaactttcaacaacggatctcttggttctggcatcgatgaagaacgcagcgaaatgcgataagtaatgtgaattgcagaattcagtgaatcatcgaatctttgaacgcacattgcgcccgccag---tattctggcgggcatgcctgtccgagcgtcatttcaa-ccatcaag-------------------------cccccggcttgtgttgggga--cctgcggcac-------acccgcaggccctgaaaaccagtggcgggctcgctg-tccacaccgagcgtagtagcat-atcttt-gtctcgctcag-ggcgtgcggcggg--ttccggccgtg--aaaccc-accttc--------tcgaaggtacccaaaggttgacctcggatcaggtaggaagacccgctgaacttaagcatatcaataagcggaggaaaagaaaccaacagggattgccctagtaacggcg-agtgaagcggcaacagctcaaatttgaaatctggcttc-------ggcccgagttgtaatttgcagaggaagctttaggcgcggcaccttctgagtcccctggaacggggcgccatagagggtgagagccccgtatagttggatgcctagcctgtgtaaagctccttcgacgagtcgagtagtttgggaatgctgctcaaaatgggaggtaaatttcttctaaagctaaataccggccagagaccgatagcgcacaagtagagtgatcgaaagatgaaaagcactttgaaaagagggttaaacagcacgtgaaattgttgaaagggaagcgcttgtgaccagacttgcgccgggctgatcatccggtgttc-tcaccggtgcactcggcccggcacaggccagcatcggttc-tcgcggggggataaaggtcccgggaacgtagctcct--ccgggagtgttatagcccggggcgtaatgccctc-gcggggaccgaggttcgcgcatctgcaaggat
CGMCC_3_14181_Dichotomopilus_pratensis_T      tacacatttgcttccaccctctcacacttgcggcgtaccaatacgcccattggccgggacggaaagctcgcgaagccgcgccagcttcacaacacgcattggggtttggtttgcccggccgagacgcccgaaggccaagcgtgtggtctcgtcaagaacttgtcattgatgtgctacgtgagtgtgggaacacctgcggatcctatcgtggagttcatgattgcgcgaggtatggaggtgctcgaggaatacgagccactgcggtatccgaatgcgacgaaagtgttcgtgaacggcacgtgggtcggtgtacaccaagatccaaaacatctcgttacgttggtgcagggcctgcggagaagaaacgtcatctcatttgaggtgtcgcttgttcgtgatattcgcgaccgcgagttcaagatcttttccgacgcgggtcgtgtcatgaggccgctgtttaccgtggagcaagagccaaatggtggcgagagtggagcggagatgggtgccttgattctcaataaggagcacattgcgcggctggagaccgacaaggatctgggccgctaccatccggattactggggctggaagggtttgttgaagtcgggcgcgatcgagtaccttgatgccgaagaagaggagacggtaatgatttgcatgacgcccgaagatctcgagaggttccgcttgcggaagaa---gggcagagagatg---gccgacaactctggggtggg---caacaaccggatcaagaccaagacgaacccgacgactcatatgtacacccactgcgagatccatcccagtatgctcctcggcatttgcgcgagcattattcccttccccgaccacaatcagacgcgtc----------gagg-aag----c-----t-at-tttt-t-----------g--------ggcccctgga--att----taccc--cac--cca--aat--tgg-------ga--c-ga-cc-----tcgttcgcaaa-----gc-------gcac--c------cga-c---------cgaca--------------gac-----------ggggct-ggcg------agcgacg-cgacc---atgat-gag-agg----------aac---ttgat-gctgacttga---c-ttt---ccac--tacaggttcatcttcagaccggccagtgcgtaagtta-----g--------------------aaccgca-t----cgaatatc---------gctaccg-----ac---t-------ga--------------taaagg------ca-----------------g---att---gactgaccttaacccc-----cctctccccagggtaaccaaatcggtgccgccttttggt------aagttgt----agcc------caaaacga----tacgtgttt--------tc-gc-at-----------t-t----cg-----------acca--tc----gtgactgactt-cttctccaggcagaccatctctggcgagcacggcctcgacagcaatggcgtgtacgta----gcca-tcgcg---catc--cccgac---------cga--ttca---t-----acc-------ccgctcaccg------cttcaacaggtacaacggcacttccgagctccagctcgagcgcatgaacgtctacttcaacgaggtaggtt-gggtg--gta-------------------------------catcgtgat---ggtatt----------------------aagcgatggcatcctgacaag------tttt--------------tctacttcaggcttccggcaacaagtatgttccccgtgctgtcctcgtcgacttggagcccggcaccatggacgctgtccgcgccggccccttcggccagcttttccgcccggacaacttattacagagttgcaa--aactccc--aaaccatcgtgaacgttacc------tatatcgttgcttcggcgggc--ggc---------------g------------------cg-cccggaggggtcctaaccggcccccccgcggtccgccctcgg-cccca----------------c-----------cg-tggggcccgccggaggtctacca---aactc-------tga--attta-tatggcctctctgagtcttc--tgtactgaa-taagtcaaaactttcaacaacggatctcttggttctggcatcgatgaagaacgcagcgaaatgcgataagtaatgtgaattgcagaattcagtgaatcatcgaatctttgaacgcacattgcgcccgccag---tattctggcgggcatgcctgtccgagcgtcatttcaa-ccatcaag-------------------------cccccggcttgtgttgggga--cctgcggcac-------acccgcaggccctgaaaaccagtggcgggctcgctg-tccacaccgagcgtagtagc---atcttt-gtctcgctcag-ggcgtggggcggg--ttccggccgtg--aaagcc-accttc---------tcaaggtacccaaaggttgacctcggatcaggtaggaagacccgctgaacttaagcatatcaataagcggaggaaaagaaaccaacagggattgccctagtaacggcg-agtgaagcggcaacagctcaaatttgaaatctggcctc-------ggcccgagttgtaatttgcagaggaagctttaggcgcggcaccttctgagtcccctggaacggggcgccatagagggtgagagccccgtatagttggatgcctagcctgtgtaaagctccttcgacgagtcgagtagtttgggaatgctgctcaaaatgggaggtaaatttcttctaaagctaaataccggccagagaccgatagcgcacaagtagagtgatcgaaagatgaaaagcactttgaaaagagggttaaacagcacgtgaaattgttgaaagggaagcgcttgtgaccagacttgcgccaggccgatcatccggtgttc-tcaccggtgcactcggcccggcacaggccagcatcggttc-tcgcggggggataaaggtcccgggaacgtagctcct--ccgggagtgttatagcccggggcgtaatgccctc-gcggggaccgaggttcgcgcatctgcaaggat
CGMCC_3_14183_Dichotomopilus_ramosissimus_T   tatactttcgcctccacgctttctcatttgcggcgtaccaacacccccattggccgcgacggaaagctcgcgaagccgcgccagcttcacaacactcactggggcttggtgtgccctgccgagaccccggaaggtcaggcttgtggtctcgtcaagaacttgtcattgatgtgctacgtcagtgttggaacccccgcggatcctatcgtggagtttatgattgcacgaggtatggaggtgctcgaggaatacgagccacttcggtatccgaatgcgaccaaggtgttcgtcaacggcacgtgggttggtgttcaccaggacccaaagcatttggttacgttggtgcagggcctgcgaagaaggaatgttatctcgttcgaggtgtcgcttgtccgcgatattcgcgaccgcgagttcaagatcttttccgacgccggtcgtgtgatgagaccgctgtttaccgtagagcaagaaccaaatggtggcgagagcggagcagagatgggcgcgttaattctcaacaaggaccacatcgcgcggttggaaacggacaaggacctcggtcggtaccacccggactactggggctggacaggtctgctgaagtcgggagccatcgagtacctcgatgccgaggaagaggagacggtcatgatttgcatgacccccgaagatctcgagcggttccgcgcgcgaaagaa---gggaagagaaatg---gccgacaactccggggtggg---caacaaccggatcaagaccaagacgaacccaacaacgcatatgtacacgcactgcgagatccatcccagtatgctcctcggcatttgcgccagcattattccgttccccgaccacaaccagacgcgtc----------gagg-aag----c----tcttt-tttt-t-----------g--------ggcccctgga--att----taccc--cac--cca--att--tgg-------ga--c-ga-cc-----tcgctcgcaca-----ac-------gctc--g------cga-c---------agatg--------------gaccga-----c--ggcggt-atcg------agcgacg-cagcc---atgac-gat-tgg----------atc---ttgat-gctgacttga---ctttt---ctac--tacaggttcaccttcagaccggccagtgcgtaagtta-----g--------------------agccgga-t----cgattccc---------gcggccg-----ac---t-------ga--------------t-aagg------ca-----------------g---gtt---gactgacat----ccc-----cctctctttagggtaaccaaattggtgccgccttctggt------aagttct----atcc------gacgacaa----tacgcgttt--------ta-gc-at-----------caa----ag-----------gcca--tc----gtcactgactt-cttcttcaggcagaccatctctggcgagcatggcctcgacagcaatggcgtgtatgta----gcca-tcgca---agtc--tccgac---------cga--ttcg---t-----acc-------ccgctcaccg------cttcaatagttacaatggcacttccgagctccagctcgagcgcatgaacgtctacttcaacgaggtaggtt-gaata--cta-------------------------------catcgccat--gggagtc----------------------gggcaacggcatactaacaaa----gctttc--------------tctactccaggcttccggcaacaagtatgttccccgtgctgtcctcgtcgacttggagcctggtaccatggacgctgtccgcgccggtcccttcggccagcttttccgcccggacaacttattacagagttgcaa--aactccc--aaaccatcgtgaacgctacc------aatatcgttgcttcggcgggc--ggc---------------g------------------cg-ccc-----------------------------gcgccctcag-ccccc----------------t-----------ccggggggcccgccggagacccaaca---aactc-----t-tga--atttt-cgtggcctctctgagtcttc--tgtactgaa-taagtcaaaactttcaacaacggatctcttggttctggcatcgatgaagaacgcagcgaaatgcgataagtaatgtgaattgcagaattcagtgaatcatcgaatctttgaacgcacattgcgcccgccag---tattctggcgggcatgcctgttcgagcgtcatttcaa-ccatcaag-------------------------cccccggcttgtgttgggga--cctgcggcgc-------gcccgcaggccctgaaaaccagtggcgggctcgctg-accacaccgagcgtagtagc---ttctct-gtctcgctcag-ggcgtgcggcggg--ttccggccgtg--aaaccc-accccc--------caaggggtacccaaaggttgacctcggatcaggtaggaagacccgctgaacttaagcatatcaataagcggaggaaaagaaaccaacagggattgccctagtaacggcg-agtgaagcggcaacagctcaaatttgaaatctggcctc-------ggcccgagttgtaatttgcagaggaagctttaggcgcggcaccttctgagtcccctggaacggggcgccatagagggtgagagccccgtatagttggatgcctagcctgtgtaaagctccttcgacgagtcgagtagtttgggaatgctgctcaaaatgggaggtaaatttcttctaaagctaaataccggccagagaccgatagcgcacaagtagagtgatcgaaagatgaaaagcactttgaaaagagggttaaaaagcacgtgaaattgttgaaagggaagcgcttgtgaccagacttgcgccgggctgatcatccggtgttc-tcaccggtgcactcggcccggcacaggccagcatcggttc-tcgcggggggataaaggtcccgggaacgtagctcct--ccgggagtgttatagcccggggcgtaatgccctc-gcggggaccgaggttcgcgcatctgcaaggat
CBS_140_56_Dichotomopilus_erectus_T           tatactttcgcctccacgctttctcatttgcggcgtaccaacacccccattggccgcgacggaaagctcgcgaagccgcggcagcttcacaacacccactggggcttggtgtgccctgccgagacgcccgaaggtcaggcttgtggtctcgtcaagaacttgtcgttgatgtgctacgtcagtgtgggaacccccgcggatcctatcgtggaatttatgattgcacgaggcatggaggtgctcgaggaatacgagccacttcggtatccgaatgcgaccaaggtgttcgtcaacggcacgtgggttggtgttcaccaggacccaaagcatctggtgacattggtgcagggcctgcggagaagaaatgttatttcgttcgaggtgtcgcttgtccgcgatattcgcgaccgggagttcaagatcttttccgacgccggtcgtgtgatgagaccgctatttaccgtggagcaagaaccaaatggtggtgagagcggagcagagatgggcgcgttgattctcaacaaggaacacatcgcgcggttggaaacggacaaggacctcggtcggtaccacccggaccactggggctggacgggtctgctgaagtcgggagccatcgagtacctcgatgccgaggaagaggagacggtcatgatttgcatgactcccgaagatctcgagcggttccgcgcgcgaaagaa---gggaagagaaatg---gccgacaactccggggtggg---caacaaccggatcaagaccaagacgaacccgacaacacacatgtacacgcactgcgagatccatcccagtatgctcctcggcatttgcgccagcattattccgttccccgaccacaaccagacgcgtc----------gagg-aag----c----tc-tt-tttt-t-----------g--------ggcccctgga--att----taccc--cac--cca--att--tgg-------ga--c-ga-cc-----tcgctcgcaca-----ac-------gctc--g------cga-c---------agatg--------------gaccga-----c--ggcggt-atcg------agcgacg-cggcc---ttgac-gat-tgg----------atc---ttgat-gctgactgga---ctttt---ctac--tacaggttcaccttcagaccggccagtgcgtaagtta-----g--------------------agccgga-t----cgaatatc---------actgccg-----ac---t-------ga--------------t-aagg------ca-----------------g---gtt---gactgacat----ccc-----cctctctccagggtaaccaaattggtgccgccttctggt------aagttat----atcc------ggcaacaa----tacgtgtta--------ta-gc-at-----------caa----ag-----------gcca--tc----gtcactgactt-cttcttcaggcagaccatctctggcgagcacggcctcgacagcaatggcgtgtatgta----gcca-tcgca---agtc--tccgaa---------cga--ttcg---t-----acc-------ccgctcaccg------cttcaataggtacaatggcacttccgagctccagctcgagcgcatgaacgtctacttcaacgaggtaggtt-gaata--cca-------------------------------catcgccat--gggagcc----------------------gagcaatggcatactgacaaa----gtttgc--------------tctactccaggcttctggcaacaagtatgttccccgtgctgtcctcgtcgacttggagcctggcaccatggacgctgtccgcgccggccccttcggccagcttttccgcccggacaacttattacagagttgcaa--aactccc--aaaccatcgtgaacgctacc------tatatcgttgcttcggcgggc--ggc---------------g------------------cg-ccc-----------------------------gcgccctcgg-ccccc----------------c--------------gggggcccgccggagacccaaca---aactc-----t-tga--atttt-cgtggcctctctgagtcttc--tgtactgaa-taagtcaaaactttcaacaacggatctcttggttctggcatcgatgaagaacgcagcgaaatgcgataagtaatgtgaattgcagaattcagtgaatcatcgaatctttgaacgcacattgcgcccgccag---tattctggcgggcatgcctgttcgagcgtcatttcaa-ccatcaag-------------------------cccccggcttgtgttgggga--cctgcggcgc-------gcccgcaggccctgaaaaccagtggcgggctcgctg-accacaccgagcgtagtagc---atttct-gtctcgctcag-ggcgtgcggcggg--ttccggccgtg--aaaccc-accccc--------caaggggtacccaaaggttgacctcggatcaggtaggaagacccgctgaacttaagcatatcaataagcggaggaaaagaaaccaacagggattgccctagtaacggcg-agtgaagcggcaacagctcaaatttgaaatctggcctc-------ggcccgagttgtaatttgcagaggaagctttaggcgcggcaccttctgagtcccctggaacggggcgccatagagggtgagagccccgtatagttggatgcctagcctgtgtaaagctccttcgacgagtcgagtagtttgggaatgctgctcaaaatgggaggtaaatttcttctaaagctaaataccggccagagaccgatagcgcacaagtagagtgatcgaaagatgaaaagcactttgaaaagagggttaaaaagcacgtgaaattgttgaaagggaagcgcttgtgaccagacttgcgccgggctgatcatccggtgttc-tcaccggtgcactcggcccggcacaggccagcatcggttc-tcgcggggggataaaggtcccgggaacgtagctcct--ccgggagtgttatagcccggggcgtaatgccctc-gcggggaccgaggttcgcgcatctgcaaggat
CBS_162_48_Dichotomopilus_dolichotrichus_T    tatacctttgcctcgaccctctcgcatttgcggcgtaccaatacccccattggccgcgacggcaagctcgccaaaccgcggcagctccacaacacccactggggcttggtctgcccggctgagacgcctgaaggccaagcttgtggtctcgtcaagaacttgtcgctgatgtgttacgtcagtgtgggaacgcccgctgacccgattgttgagttcatgattgcgcgaggcatggaggtacttgaagagtacgaacctcttcggtacccgaacgcgaccaaggtattcgtgaacggcacgtgggtcggcgttcatcaagacccaaagcatctggtcactttggtgcagggtctgcgcaggaggaatgtgatctcgttcgaggtgtcgcttgtccgagatattcgcgatcgcgagttcaagatcttttccgacgcgggtcgtgtgatgaggcccctgtttaccgtggaacaggagctgaa---tggtgagagtggcgcggaactggggcagttgatccttaacaaggagcacgttgcccggttagaaacagacaaggaccttgggcggtaccaccctgattactggggttgggcgggcctgttgaagtcgggtgccatcgagtatctcgacgccgaggaagaggaaacggtcatgatttgcatgacacctgaagatctcgagcggttccgctggcgcaagaa---gggtaaagaaatg---gccgacaactctggtgtggg---caacaaccggatcaagaccaagacgaacccgacgactcatatgtacacacattgcgaaatccaccccagcatgctgctcggcatttgcgcgagtatcattccgttccccgatcacaaccagacgcgtc----------gagg-aag----c-------tt-tttt-t-----------g--------ggcccctgga--at-----taccc--cac--cca--att--tgg-------ga--c-ga-cc-----tcactcccaca--------------gctc--c------cga-c---------cgccg--------------gaccca--------ggcgat-ggct------aacgacg-cggcc---ataac-aag-agg----------aac---atgat-gctgactttc---t-ttt---ttac--tacaggttcaccttcagaccggccagtgcgtaagttg-----a--------------------aaccgga-t----caaacctc---------gctgcca-----tc---c-------ga--------------t-aagt------ca---------------------gtt---tactgacat------c-----ctcccctccagggtaaccaaattggtgccgccttctggt------atgttca----aacc------aacaccaa----agcatcttt--------ca-gc-ac-----------tta----ag-----------atca--ct----gttactaattt-cttcttcaggcagaccatctctggcgagcacggcctcgacagcaatggcgtgtatgta----gcga-tcgcg---aatc--cccgac---------cga--ttcg---t-----acc-------ccgctcaccg------cttcgataggtacaacggcacttccgagctccagctcgagcgcatgaacgtctacttcaacgaggtacgtc-aagca--aga-------------------------------catggtgat---gaggtc----------------------aatcagcggtatacttactggtgtctttttc--------------cctgttgtaggcctccggcaacaagtatgtcccccgtgctgtcctcgtcgacttggagcccggcaccatggacgctgtccgcgccggtcccttcggccagctcttccgcccggacaacttattacagagttgcaa--aactccc--aaaccatcgcgaactttacc-------gtaccgttgcttcggcgggc--gg-----------------------------------cg-ctcgtcgc----------------------cccgtcccccgg-ccccgc-t-------------ct----------gc-gggggcccgccggaggct-acct---aacca-----t-tgac-actat-tttggcctctctgagtcttc--tgtactgaa-tcagtcaaaactttcaacaacggatctcttggttctggcatcgatgaagaacgcagcgaaatgcgataagtaatgtgaattgcagaattcagtgaatcatcgaatctttgaacgcacattgcgcccgccag---tattctggcgggcatgcctgttcgagcgtcatttcaa-ccatcaag------------------------cccccgggcttgcgttgggga--cctgcggcg----------acgcaggccccgaaaaccagtggcgggctcgctg-tccacaccgagcgtagtagc---attcat-gtctcgctccg-ggcgtgctgcggg--ttccggccgtg--aaaaccgcccctcgg-----------ggcacccaaaggttgacctcggatcaggtaggaagacccgctgaacttaagcatatcaataagcggaggaaaagaaaccaacagggattgccctagtaacggcg-agtgaagcggcaacagctcaaatttgaaatctggcccc------aggcccgagttgtaatttgcagaggaagctttgggcgcggcacctactgagtcccctggaacggggcgccaaagagggtgagagccccgtatagtgggatgcccagcctgtgtaaagctccttcgacgagtcgagtagtttgggaatgctgctcaaaatgggaggtaaatttcttctaaagctaaataccggccagagaccgatagcgcacaagtagagtgatcgaaagatgaaaagcactttgaaaagagggttaaatagcacgtgaaattgttgaaagggaagcgctcgtgaccagacttgcgccgggctgatcatccggtgttc-tcaccggtgcactctgcccggctcaggccagcatcggttc-tcgcggggggataaaggcgccgggaacgtggctccc--tcgggagtgttatagcccgacgcgcaatgccctc-gcggggaccgaggttcgcgcatctgcaaggat
CBS_157_49_Dichotomopilus_reflexus_T          tatacctttgcttcgacactctcccatttacggcgtaccaacacacccatcggccgtgatggcaagctggcgaaacctcgccaacttcacaacactcactggggcttggtgtgcccagccgagacgccggaaggacaggcgtgtggtcttgtgaagaatctgtcgttgatgtgctatgtcagtgtgggaacaccggcagatcccatcgtcgagttcatgattgcccgtggcatggaagtgctcgaggagtacgagccgcttcggtatccgaatgcaaccaaggtctttgtcaacggtacctgggttggtgtccaccaggatccaaagcatctggtcactctggtgcagggtcttcgcaggaggaacgtcatttccttcgaggtgtcgctggtccgcgatattcgcgaccgagaattcaagattttctctgatgcgggtcgtgtgatgaggcctctgttcactgttgaacaggaaccgaacgggggcgagagcggcgctgagatggggcagctgatcttgaacaaggagcacgtctcccggttggagacggacagggaccttggtcggtaccatcccgactattggggttgggccggcttgttgaagtcaggcgccattgagtacctggacgccgaggaggaggagaccgtcatgatctgcatgacgcccgaggatctggagcgattccgcgcgcgcaaaaa---cggcaaggagatg---tccgacaactcgggagtggg---caacaaccggatcaagaccaagaccaacccgacgactcacatgtacacgcattgcgagattcatcccagcatgctcctcggtatttgcgccagtatcattcccttccccgaccacaaccaaacgcgtc----------gagg-aag----c----ttttt-tttt-t-----------g--------ggcccctgga--aat----taccc--cac--cca--att--tgg-------gc--c-ga-ct-----tcactcccacc-----gccagctggtcct--c------cag-c---------cgacc--------------gaccga--------ggcgat-agca------agcgacg-cgatg---atggc-ggg-ttg----------aat---tcgatggctaacattg---ctttt---ccac--tacaggttcaccttcagaccggccagtgcgtaagttg-----a--------------------aaccgga-c----cgaagatc---------accaccg-----act-gc-------ga--------------t-aagg------ca-----------------g---ctt---gactgacttaa----c-----cctcacttcagggtaaccaaattggtgccgccttctggt------atgttaa----agcc------gaaaatat----cgcgtactt--------ga-tc-gc-----------cca----aa-----------acaa--tc----gtgactgactt-cctcttcaggcaaaccatctctggcgagcacggcctcgacagcaatggcgtgtacgta----gccc-tctcg---agtc--cccgat---------cga--tatg---t-----acc-------ccgctcaccg------ctccaacagttacaacggcacttccgagctccagctcgagcgcatgaacgtctacttcaacgaggtaggtc-gagcg--gca-------------------------------catctagag---gaggtc----------------------aagatatggtatactgactcggg-----------------------cttccacaggcttccggcaacaagtatgttccccgtgctgtcctcgtcgatttggagcccggcaccatggacgctgtccgcgccggccccttcggccagctcttccgcccagacaacttattacagagtttc----tactcac--aaacca-cgcgaac-ctacc--------agtcgttgcttcggcgggcgcggtctgac------------------------------------------------------------------cgccccgg-ccctc-------------------------------gggcgcccgccgaaggt--acca---aattc-----t-tg---aattt-tctggcctctctgagt-----atgtacttaa-taagtcaaaactttcaacaacggatctcttggttctggcatcgatgaagaacgcagcgaaatgcgataagtaatgtgaattgcagaattcagtgaatcatcgaatctttgaacgcacattgcgcccgccag---tattctggcgggcatgcctgttcgagcgtcatttcaa-ccatcaag--------------------------ccccggcttgtgttggggg--cctgcggag----------acgcagcccccgaaaagcagtggcgggctcgctg-tccacaccgagcgtagtagc---ttcaat-gtctcgctc--cggagtgcagcgcg--cgccggccgtt--aaaagc-gccccag------------cggcacccaaggttgacctcggatcaggtaggaagacccgctgaacttaagcatatcaataagcggaggaaaagaaaccaacagggattgcctcagtaacggcg-agtgaagcggcaacagctcaaatttgaaatctggcctc------gtgcccgagttgtaatttgcagaggaagctttaggcgcggcaccttctgagtcccctggaacggggcgccatagagggtgagagccccgtatagtcggatgcccagcctgtgtaaagctccttcgacgagtcgagtagtttgggaatgctgctcaaaatgggaggtaaatttcttctaaagctaaataccggccagagaccgatagcgcacaagtagagtgatcgaaagatgaaaagcactttgaaaagagggttaaatagcacgtgaaattgttgaaagggaagcgcttgtgaccagacttgcgccgggctgatcatccggtgttc-tcaccggtgcactctgcccggctcaggccagcatcggttc-tcgcggggggataaaggtctcgggaacgtagctcct--ccgggagtgttatagcccggggcgtaatgccctc-gcggggaccgaggttcgcgcatctgcaaggat
CBS_372_66_Dichotomopilus_fusus_T             tacacgtttgcatccactttgtcacatttgcggcgcacaaacacacccatcggccgtgacggcaagcttgcgaagccgcgccagcttcacaatactcactggggattggtctgtccggctgagacccccgagggccaagcgtgtggcttggtcaaaaacctgtcgttgatgtgctacgtcagtgtgggcacccccgcagacccaatcgtggagttcatggttgcgcgagggatggaggtgctggaagagtacgagcctcttcgttatccaaacgccaccaaagtattcgtcaacggcacatgggttggtgtccaccaggatccaaagcacttggttaccctggtgcaaggtcttcgaaggaagaacgtcatctctttcgaagtgtctctggtccgcgatatccgcgaccgagaattcaagatcttttctgacgcagggcgtgtcatgaggcctctctttaccgttgagcaagatccggctggcggcgagagcggcgcagaaatgggtgcgttgattctcaataaggaccacgtcgcaaacttggagcgcgacaaagaccttggtcggtaccatccagactactgggggtgggcagggctgttgaagtcgggcgcgattgaatatctcgacgccgaggaagaggagacagtcatgatttgcatgacgccagaggatctcgaacggttccgctggcgcaagaa---gggtaaggagctg---cccgacaactccggggtagg---gaacaaccgcatcaagaccaagaccaacccgaccactcacttgtacacgcattgcgaaatccaccccagtatgcttctcggaatttgcgccagcatcatcccattcccagaccacaaccagacgcgtt----------gagg-aag----c-------tt-tttt-t-----------g--------ggcccctgga--att----taccc--cac--cca--att--tgg-------ga--c-aa-cc-----tcactcccaag-------------cttcc--t------cgg-c---------aacgc--------------gat-----------ggcgat--gcc------agcggcg-tgacg---atgag-gag-aag----------agc---gtgat-gctaactcag---ttttt---ctcc--tacaggtccaccttcagaccggccagtgtgtaagttg-----ga-------------------aatcgga-c----cgggtatc---------actaccg-----cc---t-------ga--------------t-caga------ta-----------------t---gtt---aactgacac---cgcc-----ctcccacccagggtaaccaaattggtgctgccttctggt------acgttca----cgcc------aacagcct----tatgtgttt--------ga-gc-at-----------cca----ag-----------atcg--tc----gtaactgacac-tttcttcaggcagaccatctctggcgagcacggcctcgacagcaatggcgtgtatgta----gtcg-tcgca---ggtc--cccgat---------cga--ttca---t-----acc-------ccgctcaccg------cttcaacaggtacaacggcacttcggagctccagctcgagcgcatgaacgtctacttcaacgaggtatgcg-acctg--gta-------------------------------tatggcgattacgagacc----------------------gagcgacgccgtactgacggata-----------------------ttcctataggcttccggcaacaagtatgttccccgtgctgtcctcgtcgacttggagcccggcaccatggacgctgtccgcgccggtcctttcggccagctcttccgcccggacaacttattacagagttgcaa--aactccc--aaaccactgtgaacgctacc------tct-tcgttgcttcggcgggc--ggcgc-----------------------------------ctcggcgc--------------------------cctcccgg-cccccc---------------c-----------gcggggcgcccgccggaggtt-acca---aacta-----tgtat--gatta-tatggcctctctgagtcttc--tgtactgaa-taagtcaaaactttcaacaacggatctcttggttctggcatcgatgaagaacgcagcgaaatgcgataagtaatgtgaattgcagaattcagtgaatcatcgaatctttgaacgcacattgcgcccgccag---tattctggcgggcatgcctgttcgagcgtcatttcaa-ccatcaag-------------------------cccccggcttgtgttgggga--cctgcggcg----------acgcaggccccgaaaaccagtggcgggctcgctg-tccacaccgagcgtagtagc---attcat-gtctcgctcag-ggcgtgcggcggg--ttccggccgtg--aaaacc-accttc---------taaaggtacccaaaggttgacctcggatcaggtaggaagacccgctgaacttaagcatatcaataagcggaggaaaagaaaccaacagggattgccctagtaacggcg-agtgaagcggcaacagctcaaatttgaaatctggcctc-------ggcccgagttgtaatttgcagaggaagctttaggcgcggcaccttctgagtcccctggaacggggcgccatagagggtgagagccccgtatagttggatgcctagcctgtgtaaagctccttcgacgagtcgagtagtttgggaatgctgctcaaaatgggaggtaaatttcttctaaagctaaataccggccagagaccgatagcgcacaagtagagtgatcgaaagatgaaaagcactttgaaaagagggttaaatagcacgtgaaattgttgaaagggaagcgcttgtgaccagacttgcgctgggctgatcatccggtgttc-tcaccggtgcactctgcccggcgcaggccagcatcggttc-tcgcggggggataaaggcaccgggaacgtggctcct--ccgggagtgttatagcccggggcgtaatgccctc-gcggggaccgaggttcgcgcatctgcaaggat
CBS_119_57_Staphylotrichum                    tacacctttgcctcgaccctgtcgcatctgcggcgcaccaacacgcccatcggccgcgacggcaagctcgccaagccccgccaactgcacaacacccattggggcctggtgtgcccggccgagactcccgaaggccaggcctgcggcctggtcaagaacctgtcgctcatgtgctacgtcagtgtcggcacgcccgccgaccccatcgtcgagttcatgatcgcccgcggcatggaggtgcttgaggagtacgaaccgctccgctaccccaacgcgaccaaggtctttgtcaacggtacctgggtcggcgtccaccaggaccccaagcacctggtcacgctggtccagggcctgcggaggaagaacgtcatttcgttcgaggtgtcgctggtccgcgacatccgcgaccgcgaattcaagatcttctcggacgccggccgcgtcatgaggccgctgttcacggtggagcaagagccgaa---cggcgagcacggcgtcgaggtcgggcagctcatcctgaacaaggagcacgtcacgcggctcgaggcggacaaggagctcggcaagtaccaccccgactactggggctggcagggcctgctcaagtcgggtgccatcgagtacctggacgccgaggaggaggagacggtcatgatctgcatgacgcctgaggacctcgacaagttccggtaccgcaagat---gggcttcgtggtc---gaggacaactcgggccaggg---caacaaccggatcaagaccaagccgaacccggcgacgcacatgtacacacactgcgagatccaccccagcatgctgctcggcatctgcgccagcatcatcccgttccccgaccacaaccagacgcgtc----gggag-gggg-aag----c----tt-tt-tttt-t---------tgg--------gccccctgat------atgtaccc--cac----a-cacg-acgg-------ga--c-ga-cgg----ccgtcc-cacc-----gcct----gatgc--c------cga-ccga-----ccgacc--------accagcccgcgata--gat-ggcgat--------------gcagcccgcg-cgacgat-ggcatagcaa-----a-gac-a--cgat-gctgacgctg---ctttt---ctac--tacaggtccacctccagaccggccagtgcgtaagtagc-----a--------------------atcgat-t----cgac------------------cg-----ac---c-------a--------------ccgaagg------tg---gc----gt--g---a---gtgg-gaactgacgg-tgtgctcgcg--ctctctctagggtaaccaaatcggtgccgccttctggt------atgttcag-------------cccaaccg----cgatcatg---------------gc---------a-tcc-ca-ag-----------accc--tc----aacgctgactt-cccctccaggcagaccatctccggcgaacacggcctcgatagcaacggcgtgtacgtg----accg-ccgcc---gcct--cccccccgcc-tcc------ttaa---t-----ccc-------tcgctcaccg-----ccccccgcaggtacaatggcacctccgagctccagctcgagcgcatgaacgtgtacttcaacgaggttcgtc-ggtca--tct------------------tta---------cttgagaaattattaa----------------------acgatggcccgggttgctgacaga-------aat--------------ctctgcgcaggcttccggcaacaagtatgttccccgcgccgtcctggtcgacctggagcccggcaccatggatgccgtccgcgccggtcccttcggccagctcttccgcccggacaacttattacagagtcgcaa--tactccg-taaaccattgtgaacgttacc------ttaaccgttgcttcggcgggc--ggcgcccgg-----gcctcaccg--------------cc-cgcggcg---------------------------ccccccgg-ccccc----------------t-----------gc-gggcgcccgccggaggtacacca---aactc-----t-tg---cattg-tatggcctctctgagtattc--tgtactgaa-taagtcaaaactttcaacaacggatctcttggttctggcatcgatgaagaacgcagcgaaatgcgataagtaatgtgaattgcagaattcagtgaatcatcgaatctttgaacgcacattgcgcccgccag---tattctggcgggcatgcctgttcgagcgtcatttcaa-ccatcaag------------------------cccccgggcttgtgttgggga--cctgcggct--------g-ccgcaggccccgaaaaccagtggcgggctcgct--gtcaccccgagcgtagtagt-----ttac-acctcgcccag-ggcgtgccgcggg-ttaccggccgtt--aaa--c--ccc----------------ccatctcaaggttgacctcggatcaggtaggaagacccgctgaacttaagcatatcaataagcggaggaaaagaaaccaacagggattgccctagtaacggcg-agtgaagcggcaacagctcaaatttgaaatctggcctc-------ggcccgagttgtaatttgcagaggaagctttgggcgcggcaccgaccgagtcccctggaacggggcgccatagagggtgagagccccgtatggtcggacgcctagcctgtgtaaagctccttcgacgagtcgagtagtttgggaatgctgctcaaaatgggaggtaaatttcttctaaagctaaataccggccagagaccgatagcgcacaagtagagtgatcgaaagatgaaaagcactttgaaaagagggttaaatagcacgtgaaattgttgaaagggaagcgcttgtgaccagacttgcgcccggctgatcatctggtgttc-tcaccagtgcactctgccgggctcaggccagcatcggttc-tcgcggggggacaaaggccctgggaacgtagctcct--ccgggagtgttatagcccagggcgtaatgccctc-gcggggaccgaggttcgcgcatctgcaaggat
CBS_562_80_Staphylotrichum                    tacacctttgcctcgaccctgtcgcatctgcggcgcaccaacacgcccatcggccgcgacggcaagctcgccaagccccgccaactgcacaacacccattggggcctggtgtgcccggccgagactcccgaaggccaggcctgcggcctggtcaagaacctgtcgctcatgtgctacgtcagtgtcggcacgcccgccgaccccatcgtcgagttcatgatcgcccgcggcatggaggtgcttgaggagtacgaaccgctccgctaccccaacgcgaccaaggtctttgtcaacggtacctgggtcggcgtccaccaggaccccaagcacctggtcacgctggtccagggcctgcggaggaagaacgtcatttcgttcgaggtgtcgctggtccgcgacatccgcgaccgcgaattcaagatcttctcggacgccggccgcgtcatgaggccgctgttcacggtggagcaagagccgaa---cggcgagcacggcgtcgaggtcgggcagctcatcctgaacaaggagcacgtcacgcggctcgaggcggacaaggagctcggcaagtaccaccccgactactggggctggcagggcctgctcaagtcgggtgccatcgagtacctggacgccgaggaggaggagacggtcatgatctgcatgacgcctgaggacctcgacaagttccggtaccgcaagat---gggcttcgtggtc---gaggacaactcgggccaggg---caacaaccggatcaagaccaagccgaacccggcgacgcacatgtacacacactgcgagatccaccccagcatgctgctcggcatctgcgccagcatcatcccgttccccgaccacaaccagacgcgtc----gggag-gggg-aag----c----tt-tt-tttt-t-----------g--------ggcccctgat------atgtaccc--cac----a-cacg-acgg-------ga--c-ga-cgg----ccgtcc-cacc-----gcct----gatgc--c------cga-ccga-----ccgacc--------accagcccgcgata--gat-ggcgat--------------gcagcccgcg-cgacgat-ggcatagcaa-----a-gac-a--cgat-gctgacgctg---ctttt---ctac--tacaggtccacctccagaccggccagtgcgtaagtagc-----a--------------------atcgat-t----cgac------------------cg-----ac---c-------g--------------ccgaagg------tg---gc----gt--g---a---gtgg-gaactgacgg-tgtactcgcgctctctctctagggtaaccaaatcggtgccgccttctggt------atgttcag-------------cccaaccg----cgatcatg---------------ac---------a-tcc-ca-ag-----------acca--tc----aacgctgactt-cccctccaggcagaccatctccggcgaacacggcctcgatagcaacggcgtgtacgtg----accg-ccacc---gcct--cccccccgcc-tcc------ttaa---t-----ccc-------tcgctcaccg-----ccccccgcaggtacaatggcacctccgagctccagctcgagcgcatgaacgtgtacttcaacgaggttcgtc-ggtaa--tct------------------tta---------cttgagaaattattaa----------------------atgatgacccgggttgctgacaga-------aat--------------ctctgcgcaggcttccggcaacaagtatgttccccgcgctgtcctggtcgacctggagcccggcaccatggatgccgtccgcgccggtcccttcggccagctcttccgcccggacaacttattacagagtcgcaa--tactccg-taaaccattgtgaacgttacc------ttaaccgttgcttcggcgggc--ggcgcccgg-----gcctcaccg--------------cc-cgcggcg---------------------------ccccccgg-ccccc----------------t-----------gc-gggcgcccgccggaggtacacca---aactc-----t-tg---cattg-tatggcctctctgagtattc--tgtactgaa-taagtcaaaactttcaacaacggatctcttggttctggcatcgatgaagaacgcagcgaaatgcgataagtaatgtgaattgcagaattcagtgaatcatcgaatctttgaacgcacattgcgcccgccag---tattctggcgggcatgcctgttcgagcgtcatttcaa-ccatcaag------------------------cccccgggcttgtgttgggga--cctgcggct--------g-ccgcaggccccgaaaaccagtggcgggctcgct--gtcaccccgagcgtagtagt-----ttac-acctcgcccag-ggcgtgccgcggg-ttaccggccgtt--aaaccc--ccc----------------ccatctcaaggttgacctcggatcaggtaggaagacccgctgaacttaagcatatcaataagcggaggaaaagaaaccaacagggattgccctagtaacggcg-agtgaagcggcaacagctcaaatttgaaatctggcctc-------ggcccgagttgtaatttgcagaggaagctttgggcgcggcaccgaccgagtcccctggaacggggcgccatagagggtgagagccccgtatggtcggacgcctagcctgtgtaaagctccttcgacgagtcgagtagtttgggaatgctgctcaaaatgggaggtaaatttcttctaaagctaaataccggccagagaccgatagcgcacaagtagagtgatcgaaagatgaaaagcactttgaaaagagggttaaatagcacgtgaaattgttgaaagggaagcgcttgtgaccagacttgcgcccggctgatcatctggtgttc-tcaccagtgcactctgccgggctcaggccagcatcggttc-tcgcggggggacaaaggccctgggaacgtagctcct--ccgggagtgttatagcccagggcgtaatgccctc-gcggggaccgaggttcgcgcatctgcaaggat
CBS_100950_Staphylotrichum                    tacacctttgcctcgaccctgtcgcatctgcggcgcaccaacacgcccatcggccgcgacggcaagctcgccaagccccgccagctgcacaacacccactggggcctggtgtgcccggccgagactcccgaaggccaggcctgcggcctggtcaagaacctgtcgctcatgtgctacgtcagtgtcggcacgcccgccgaccccatcgtcgagttcatgatcgcccgcggcatggaggtgctcgaggagtacgaaccgctccgctaccccaacgcgaccaaggtctttgtcaacggtacctgggtcggcgtccaccaggaccccaagcacctggtcacgctggtccagggcctgcggaggaagaacgtcatctcgttcgaggtgtcgctggtccgcgacatccgcgaccgcgaattcaagatcttctcggacgctggccgcgtcatgaggccgctgttcacggtggagcaagagccgaa---cggcgagcacggcgtcgaggtcgggcagctcatcctgaacaaggagcacgtcacgcggctcgaggcggacaaggagcttggcaagtaccaccccgactactggggctggcagggcctgctcaagtcgggtgccatcgagtacctggacgccgaggaggaggagacggtcatgatctgcatgacgcctgaggacctcgacaagttccggtaccgcaagat---gggcttcgtggtc---gaggacaactcgggccaggg---caacaaccggatcaagaccaagccgaacccggcgacgcacatgtacacacactgcgagatccaccccagcatgctgctcggcatctgcgccagcatcatcccgttccccgaccacaaccagacgcgtc----gggag-gggg-aag----c----tt-tt-tttt-t-----------g--------ggcccctgat------atgtaccc--cac----a-cacg-acgg-------ga--c-ga-cgg----ccgtcc-cacc-----gcct----gatgc--c------cga-ccga-----ccgacc--------accagcccgcgata--gat-ggcgat--------------gcagcccgcg-cgacgat-ggcatagcaa-----a-gac-a--cgat-gctgacgctg---ctttt---ctac--tacaggtccacctccagaccggccagtgcgtaagtagc-----a--------------------atcgat-t----cgac------------------cg-----ac---c-------a--------------ccgaagg------tg---gc----gt--g---a---gtgg-gaactgacgg-tgggctcgcg--ctctctctagggtaaccaaatcggtgccgccttctggt------atgttcag-------------cccaaccg----cgatcatg---------------ac---------a-tcc-ca-ag-----------acca--tc----aacgctgactt-cccctccaggcagaccatctccggcgaacacggcctcgatagcaacggcgtgtacgtg----accg-ccgcc---gtct--cccccccgcc-tcc------ttaa---t-----ccc-------tcgctcaccg-----ccccccgcaggtacaatggcacctccgagctccagctcgagcgcatgaacgtgtacttcaacgaggttcgtc-ggtca--tct------------------tta---------cttgagaaattattaa----------------------acgatggcccgggttgctgacaga-------aat--------------ctctgcgcaggcttccggcaacaagtatgttccccgcgccgtcctggtcgacctggagcccggcaccatggatgccgtccgcgccggtcccttcggccagctcttccgcccggacaacttattacagagtcgcaa--tactccg-taaaccattgtgaacgttacc------ttaaccgttgcttcggcgggc--ggcgcccgg-----gcctcaccg--------------cc-cgcggcg---------------------------ccccccgg-ccccc----------------t-----------gc-gggcgcccgccggaggtacacca---aactc-----t-tg---cattg-tatggcctctctgagtattc--tgtactgaa-taagtcaaaactttcaacaacggatctcttggttctggcatcgatgaagaacgcagcgaaatgcgataagtaatgtgaattgcagaattcagtgaatcatcgaatctttgaacgcacattgcgcccgccag---tattctggcgggcatgcctgttcgagcgtcatttcaa-ccatcaag------------------------cccccgggcttgtgttgggga--cctgcggct--------g-ccgcaggccccgaaaaccagtggcgggctcgct--gtcaccccgagcgtagtagt-----ttac-acctcgcccag-ggcgtgccgcggg-ttaccggccgtt--aaa--c--ccc----------------ccatctcaaggttgacctcggatcaggtaggaagacccgctgaacttaagcatatcaataagcggaggaaaagaaaccaacagggattgccctagtaacggcg-agtgaagcggcaacagctcaaatttgaaatctggcctc-------ggcccgagttgtaatttgcagaggaagctttgggcgcggcaccgaccgagtcccctggaacggggcgccatagagggtgagagccccgtatggtcggacgcctagcctgtgtagagctccttcgacgagtcgagtagtttgggaatgctgctcaaaatgggaggtaaatttcttctaaagctaaataccggccagagaccgatagcgcacaagtagagtgatcgaaagatgaaaagcactttgaaaagagggttaaatagcacgtgaaattgttgaaagggaagcgcttgtgaccagacttgcgcccggctgatcatctggtgttc-tcaccagtgcactctgccgggctcaggccagcatcggttc-tcgcggggggacaaaggccctgggaacgtagctcct--ccgggagtgttatagcccagggcgtaatgccctc-gcggggaccgaggttcgcgcatctgcaaggat
CBS_184_79_Staphylotrichum                    tacacctttgcctcgaccctgtcgcatctccggcgcaccaacacgcccatcggccgcgacggcaagctcgccaagccccgccagctgcacaacacccactggggcctggtgtgcccggccgagacccccgaaggccaggcctgcggcctggtcaagaatctgtcgctcatgtgctacgtcagtgtcggcacgcccgctgaccccatcgtcgagttcatgatcgcccgcggcatggaggtgctcgaggagtacgagccgctccgctacccgaacgcgaccaaggtctttgtcaacggcacctgggtcggcgtccaccaggaccccaagcacctggtcacgctggtccagggcctgcggaggaagaacgtcatctcgttcgaggtgtcgctggtccgcgacatccgcgaccgcgagttcaagatcttctccgacgccggtcgcgtcatgaggccgttgttcacagtggagcaggagctgaa---cggcgagcacggcgtcgaggtcgggcagctcatcctgaacaaggagcacgtcacgcggctcgaggcggacaaggagctcggcaagtaccaccccgactactggggctggcagggtctgctcaagtcgggcgccatcgagtacctggacgccgaggaggaggagacagtcatgatctgcatgacgcccgaggacctcgacaagttccggtaccgcaagat---gggcttcgtggtc---gaggacaactcgggccaggg---caacaaccggatcaagaccaagccgaacccggcgacgcacatgtacacgcattgcgagatccaccccagcatgctgctcggcatctgcgccagcatcatcccgttccccgaccacaaccagacgcgtc----gggag-gggg-aag----c----tt-tt-tttt-t---------ggg--------tccccctgat------gtgtaccc--cac----a-cacg-g-gg-------ga--c-ga-cag----tcgtcc-cacc-----gcct----gctgc--c------cga-ccaa-----acgacc--------accagcccgcgatg--gat-ggcgat--------------gcagcccgcg-cgacgat-agcatagcga-----a-gac-a--cgat-gctaaccctt---ctttt---ctac--tacaggtccacctccagaccggccagtgcgtaagtagc-----a--------------------atcgat-t----cgac------------------cg-----ac---t-------g--------------cagaagg------ta---gc----gt---------------gaactgacgg-tatgctcgcgttctctctctagggtaaccaaatcggtgccgccttctggt------atgttcag-------------cccaaccg----cgatcatg---------------at---------a-tcc-ga-ag-----------acaa--tc----aatgctgactc-cccctccaggcagaccatctccggcgaacacggcctcgatagcaacggcgtgtacgtg----accg-ccgcc---gccttccccccccgcc-tcc------ttaa---t-----ccc-------tcgctcaccg------cccccccaggtacaatggcacctcggagctccagctcgagcgcatgaacgtgtacttcaacgaggttagtc-ggtta--t-g------------------tta---------cttgagaaatcatcaa----------------------acgatgacctggtttgctgacaga-------aat--------------ctctgtgcaggcttccggcaacaagtatgttccccgcgccgtcctggtcgacctggagcccggcaccatggatgccgtccgcgccggtcccttcggccagctcttccgcccggacaacttattacagagtcgcaa--tactccg-taaaccattgtgaacgttacc------ttaaccgttgcttcggcgggc--ggcgcccgg-----gcctcaccg--------------cc-cgcggcg---------------------------ccccccgg-ccccc----------------t-----------gc-gggcgcccgccggaggtacacca---aactc-----t-tg---cattg-tatggcctctctgagtattc--tgtactgaa-taagtcaaaactttcaacaacggatctcttggttctggcatcgatgaagaacgcagcgaaatgcgataagtaatgtgaattgcagaattcagtgaatcatcgaatctttgaacgcacattgcgcccgccag---tattctggcgggcatgcctgttcgagcgtcatttcaa-ccatcaag------------------------cccccgggcttgtgttgggga--cctgcggct--------g-ccgcaggccccgaaaaccagtggcgggctcgct--gtcaccccgagcgtagtagt-----ctac-acctcgcccag-ggcgtgccgcggg-ttcccggccgtt--aaaccc--ccc----------------ccatctcaaggttgacctcggatcaggtaggaagacccgctgaacttaagcatatcaataagcggaggaaaagaaaccaacagggattgccctagtaacggcg-agtgaagcggcaacagctcaaatttgaaatctggcctc-------ggcccgagttgtaatttgcagaggaagctttgggcgcggcaccgaccgagtcccctggaacggggcgccatagagggtgagagccccgtatggtcggacgcctagcctgtgtaaagctccttcgacgagtcgagtagtttgggaatgctgctcaaaatgggaggtaaatttcttctaaagctaaataccggccagagaccgatagcgcacaagtagagtgatcgaaagatgaaaagcactttgaaaagagggttaaatagcacgtgaaattgttgaaagggaagcgcttgtgaccagacttgcgcccggctgatcatctggtgttc-tcaccagtgcactctgccgggctcaggccagcatcggttc-tcgcggggggacaaaggccttgggaacgtagctcct--ccgggagtgttatagcccaggacgtaatgccctc-gcggggaccgaggttcgcgcatctgcaaggat
CBS_103_79_Staphylotrichum                    tacacctttgcctcgaccctgtcgcatctccggcgcaccaacacgcccatcggccgcgacggcaagcttgccaagccccgccagctgcacaacacccactggggcctggtgtgcccggccgagacccccgaaggccaggcctgcggcctggtcaagaatctatcgctcatgtgctacgtcagtgtcggcacgcccgccgaccccatcgtcgagttcatgatcgcccgcggcatggaggtactcgaggagtacgagccgctccgctaccccaacgcgaccaaggtctttgtcaacggtacctgggtcggcgtccaccaggaccccaagcacctggtcacgctggtcaagggtctgcggcggaagaacgtcatctcgttcgaggtgtcgctggtccgcgacatccgcgaccgcgagttcaagatcttctcggacgccggccgcgtcatgaggccgctgttcacggtggagcaggagccgaa---cggcgagcacggcgtcgaggttgggcagctcatcctgaacaaggagcacgtcacgcggctcgaggcggataaggagcttggcaagtaccacccggattactggggctggcagggcctgcttaagtcgggcggcatcgagtacctggacgccgaggaggaggagacggtcatgatatgcatgacgcccgaggacctcgacaagttccggtaccgcaagat---gggcttcgtggtc---gaggacaactcgggccaggg---caacaaccggatcaagaccaagccgaacccggcgacacacatgtacacgcactgcgagatccaccccagcatgctgctgggcatctgcgccagcatcatcccgttccccgaccacaaccagacgcgtc----gggagagggg-gaa----g----ct-tt-tttt-t---------ggg--------cccccctgat------gtgtaccc--cac----a-cacg-acgg-------ga--c-ga-cgg----tcgtcc-cacc-----gcct----gctgc--c------cga-c---------cgacc--------cccagcccgcgata--gat-ggcgat--------------gccgcccgcg----cgat-ggcatagcaa-----a-aac-a--cgat-gctgacgctg---ctttt---ctgc--aacaggttcacctccagactggccagtgcgtaagtaac----aa--------------------atcgat-t----cgac------------------cg-----ac---c----------------------gccgcgg------tg---gc----gt--g---g---gtgg-gaactgacgg-tgtgcttc---gctctctctagggcaaccaaatcggtgccgccttctggt------atgttcag-------------cccaaccg----cgatcatg---------------at---------a-tcc-aa-ag-----------acaa--tc----aacgctgactc-cccctccaggcagaccatctccggcgaacacggcctcgatagcaacggcgtgtacgtg----accg-tcgcc---gccct-cccccccgcc-tcc------ttaa---t-----ccc-------tcgctcaccg-----ccccccgcaggtacaatggcacctccgagctccagctcgagcgcatgaacgtgtactttaacgaggtcagtc-ggtta--tgt------------------tca---------cttgagaaatcatcaa----------------------accatgacctgggtttctgacgga-------aat--------------ctctgcgcaggcttccggcaacaagtatgttccccgcgccgtcctcgtcgacctggagcccggcaccatggatgccgtccgcgccggtcccttcggccagctcttccgcccggacaacttattacagagtcgcaa--tactccg-taaaccattgtgaacgttacc------ttaaccgttgcttcggcgggc--ggcgcccgg-----gcctcaccg--------------cc-cgcggcg---------------------------ccccccgg-ccccc----------------t-----------gc-gggcgcccgccggaggtacacca---aactc-----t-tg---cattg-tatggcctctctgagtattc--tgtactgaa-taagtcaaaactttcaacaacggatctcttggttctggcatcgatgaagaacgcagcgaaatgcgataagtaatgtgaattgcagaattcagtgaatcatcgaatctttgaacgcacattgcgcccgccag---tattctggcgggcatgcctgttcgagcgtcatttcaa-ccatcaag------------------------cccccgggcttgtgttgggga--cctgcggct--------a-ccgcaggccccgaaaaccagtggcgggctcgct--gtcaccccgagcgtagtagt-----ttac-acctcgcccag-ggcgtgccgcggg-ttcccggccgtt--aaaccc--ccc-----------------catctcaaggttgacctcggatcaggtaggaagacccgctgaacttaagcatatcaataagcggaggaaaagaaaccaacagggattgccctagtaacggcg-agtgaagcggcaacagctcaaatttgaaatctggcctc-------ggcccgagttgtaatttgcagaggaagctttgggcgcggcaccgaccgagtcccctggaacggggcgccatagagggtgagagccccgtatggtcggacgcctagcctgtgtaaagctccttcgacgagtcgagtagtttgggaatgctgctcaaaatgggaggtaaatttcttctaaagctaaataccggccagagaccgatagcgcacaagtagagtgatcgaaagatgaaaagcactttgaaaagagggttaaatagcacgtgaaattgttgaaagggaagcgcttgtgaccagacttgcgcccggctgatcatctggtgttc-tcaccagtgcactctgccgggctcaggccagcatcggttc-tcgcggggggacaaaggccctgggaacgtagctcct--ccgggagtgttatagcccagggcgcaatgccctc-gcggggaccgaggttcgcgcatctgcaaggat
CBS_364_58_Staphylotrichum_coccosporum_T      tacacgtttgcgtcgaccctgtcccatttgcgccgcaccaacacgcccatcggccgcgacggcaagctcgccaagccccgccagctgcacaacacccactggggcctggtgtgcccggccgagacgcccgagggccaggcctgcggcctcgtcaagaatctgtcgctcatgtgctacgtcagcgtgggcacgcccgccgaccccattgtcgagttcatgattgcccgcggcatggaggtgctcgaggagtacgagccgctccgttaccccaacgcgacaaaggtctttgtcaacggcacctgggtcggcgttcaccaggaccccaagcacctcgtcacgctggtgcaaggcctgcggcgaaagaacgtcatctcgttcgaggtgtcgctggtgcgcgacatccgcgaccgcgagttcaagatcttctcggacgccggccgcgtcatgaggccgctgttcacggtcgaacaggagcccaa---cggcgagcacggcgtcgaggtcggccagctgatcctgaacaaggagcacgtcacgcggctcgaggccgacaaggagctcggcaagtaccacccggactactggggctggcagggcctgctcaagtcgggcgccatcgagtacctggatgccgaggaggaggagacggtcatgatctgcatgacgcctgaggacctcgacaagttccggtaccgcaagat---gggcttcgtggtc---gaggacaactcgggccaggg---caacaaccggatcaagaccaagccgaacccgacgacgcacatgtacacgcactgcgagatccaccccagcatgctcctcggcatctgcgccagcatcatcccgttcccggaccacaaccagacgcgtc----gggagggggg-aag----c----tt-tt-tttt-----------tgg-----gcccccccctgat---------taccc--cac----a-cgcaaccgg-------a-----cg-tcg----tcgtcc-cacc-----gcctgct-ggtgc--c------cga-c---------cgacc---gaccgaccagcccgcgctggcgat-ggcgat-ggc----------gatg-ctgcc---gcg------atagcaa-----g-gac-a--cgat-gctgacgctgttattttt---gtgt--tacaggttcacctccagaccggccagtgcgtaagtagc----aatcgatttcgaacccggcg--ggcgaa-c----caac------------------cg-----gc---c-------ga-----------ccgccgagg------tg---gc----gt--g---g---gtgg-aaactgacgg-cgtgct----------ctccagggtaaccaaatcggtgccgccttctggt------atgtt----------------tccaacct----cgatcatg---------------gt---------a-tct-cg-ag-----------gcaa--tc----atcgctgacgt-ccccgacaggcagaccatctccggcgaacacggcctcgatagcaacggcgtgtatgtg----cccg-tcgcc---gcctc-cccgcc-----ccc------ttaa---t-----ccc-------tcgctcaccg------ccctcgcaggtacaatggcacctccgagctccagctcgagcgcatgaacgtctacttcaacgaggtgagtc-gccat--att----------------------------ctctcgtgaaat----------------------------caagggagcggggtttctgacgga-------gatgt----------tctcgcacacaggcctccggcaacaagtatgttccccgcgccgtcctcgtcgacctggagcccggcaccatggatgccgtccgcgccggtcccttcggccagctcttccgcccggacaacttattacagagtcgcaa--tactccg-taaaccattgtgaacgttacc------ttaaccgttgcttcggcgggc--ggcgcccgg-----gcctcaccg--------------cc-cgcggcg---------------------------ccccccgg-ccccc----------------c-----------gt-gggcgcccgccggaggtacacca---aactc-----t-tg---catta-tatggcctctctgagtattc--tgtactgaa-taagtcaaaactttcaacaacggatctcttggttctggcatcgatgaagaacgcagcgaaatgcgataagtaatgtgaattgcagaattcagtgaatcatcgaatctttgaacgcacattgcgcccgccag---tattctggcgggcatgcctgttcgagcgtcatttcaa-ccatcaag------------------------ccccagggcttgcgttgggga--cctgcggct--------g-ccgcaggccccgaaaaacagtggcgggctcgct--gtcaccccgagcgtagtagt-----ttac-acctcgcccag-ggcgtgccgcggg-ttcccggccgtt--aaaccc--ccc----------------ataccacaaggttgacctcggatcaggtaggaagacccgctgaacttaagcatatcaataagcggaggaaaagaaaccaacagggattgccctagtaacggcg-agtgaagcggcaacagctcaaatttgaaatctggcctc-------ggcccgagttgtaatttgcagaggaagctttgggcgcggcaccgaccgagtcccctggaacggggcgccatagagggtgagagccccgtatggtcggacgcctagcctgtgtaaagctccttcgacgagtcgagtagtttgggaatgctgctcaaaatgggaggtaaatttcttctaaagctaaataccggccagagaccgatagcgcacaagtagagtgatcgaaagatgaaaagcactttgaaaagagggttaaatagcacgtgaaattgttgaaagagaagcgcttgtgaccagacttgcgcccggctgatcatccggtgttc-tcaccggtgcactctgccgggctcaggccagcatcggttc-tcgcggggggacaaaggccctgggaacgtagctcct--ccgggagtgttatagcccagggtgcaatgccctc-gcggggaccgaggttcgcgcatctgcaaggat
CBS_554_89_Staphylotrichum_acaciicola         tacacgtttgcgtcgaccctgtcccatttgcgccgcaccaacacgcccatcggccgcgacggcaagctcgccaagccccgccagctgcacaacacccactggggcctggtgtgcccggccgagacgcccgagggccaggcgtgcggtctcgtcaagaacctgtcgctcatgtgctacgtcagcgtgggcacgcccgccgaccccattgtcgagttcatgattgcccgcggcatggaggtgctcgaggagtacgagccgctccgttacccgaacgcgacaaaggtctttgtcaacggcacttgggtcggcgtccaccaggaccccaagcacctcgtcacgctggtgcagggtctgcggcgaaagaacgtcatctcgttcgaggtgtcgctggtgcgcgacatccgcgaccgcgagttcaagatcttctcggacgccggccgcgtcatgaggccgctgttcacagtcgagcaggagcccaa---cggcgagcacggcgtcgaggtcggccagctgatcctgaacaaggagcacgtcacgcggctcgaggcggacaaggagctcggcaagtaccaccccgactactggggctggcagggcctgctcaagtcgggcgccatcgagtacctggacgctgaggaggaggagacggtcatgatctgcatgacgcccgaggacctcgacaagttccggtaccgcaagat---gggcttcgttgtc---gaggacaactcgggccaggg---caacaaccggatcaagaccaagccgaacccgacgacgcacatgtacacgcactgcgagatccaccccagcatgctgctcggcatctgtgccagcatcattccattcccggaccacaaccagacgcgtc--gtgggagggggg-aag----c----tt-tt-tttt-----------ggg--------cccccctgat---------taccc--cac----a-cacggtcgg-------ga--c-ga-cag----tcgtcc-cacc-----gcctgct-ggtgc--c------cga-c---------cgacc---gacca----------gcccgcgct-ggcgat-ggc----------gatg-ctgcc---gcgat-ggcatagcaa-----g-gac-a--cgat-gctgacgcttttattttt---gtcc--tacaggttcacctccagaccggccagtgcgtaagtaac----gatcgatttggatatcggcggcggcggg-c----gaac------------------cg-----ac---c-------g------------ccgccgagg------tg---gc----gt--g---g---gtgg-aaactgacgg-cgtgct----------ctctagggcaaccaaatcggtgccgccttctggt------atgtt----------------cccgacct----ccatcatg---------------gc---------a-tct-ca-ag-----------gcaa--cc----aacgctgactt-ccccttcaggcagaccatctccggcgaacacggcctcgatagcaacggcgtgtatgtg----accg-tcgcc---gtct--ccccctcgcc-tcc------ataa---t-----ccc-------tcgctcaccg------cccccgcaggtacaatggcacctccgagctccagctcgagcgcatgaacgtctacttcaacgaggtgagtg-gccat--att----------------------------cgctcatgtcatcat-------------------------caagggaccggggtttctgacgga----c-ttgttt----------tctctcgcacaggcctccggcaacaagtatgttccccgcgccgtcctcgtcgacctggagcccggcaccatggatgccgtccgcgccggtcccttcggccagctcttccgcccggacaacttattacagagtcgcaa--cactccg-taaaccattgtgaacgttacc------ttaaccgttgcttcggcgggc--ggcgcccgg-----gcctcaccg--------------cc-cgcggcg---------------------------ccccccgg-ccccc----------------c-----------gt-gggcgcccgccggaggtacacca---aactc-----t-tg---cattg-tatggcctctctgagtattc--tgtactgaa-taagtcaaaactttcaacaacggatctcttggttctggcatcgatgaagaacgcagcgaaatgcgataagtaatgtgaattgcagaattcagtgaatcatcgaatctttgaacgcacattgcgcccgccag---tattctggcgggcatgcctgttcgagcgtcatttcaa-ccatcaag------------------------cccccgggcttgtgttgggga--cctgcggct--------g-ccgcaggccccgaaaaccagtggcgggctcgct--gtcaccccgagcgtagtagt-----ttac-acctcgcccag-ggcgtgccgcgggtttcccggccgtt--aaaccc--ccc----------------ataccacaaggttgacctcggatcaggtaggaagacccgctgaacttaagcatatcaataagcggaggaaaagaaaccaacagggattgccctagtaacggcg-agtgaagcggcaacagctcaaatttgaaatctggcctc-------ggcccgagttgtaatttgcagaggaagctttgggcgcggcaccgaccgagtcccctggaacggggcgccatagagggtgagagccccgtatggtcggacgcctagcctgtgtaaagctccttcgacgagtcgagtagtttgggaatgctgctcaaaatgggaggtaaatttcttctaaagctaaataccggccagagaccgatagcgcacaagtagagtgatcgaaagatgaaaagcactttgaaaagagggttaaatagcacgtgaaattgttgaaagggaagcgcttgtgaccagacttgcgcccggctgatcatccggtgttc-tcaccggtgcactctgccgggctcaggccagcatcggttc-tcgcggggggacaaaggccctgggaacgtagctcct--ccgggagtgttatagccctgggtgcaatgccctc-gcggggaccgaggttcgcgcatctgcaaggat
CBS_281_65_Staphylotrichum_acaciicola_T       tacacgtttgcgtcgaccctgtcccatttgcgccgcaccaacacgcccatcggccgcgacggcaagctcgccaagccccgccagctgcacaacacccactggggcctggtgtgcccggccgagacgcccgagggccaggcgtgcggtctcgtcaagaacctgtccctcatgtgctacgtcagcgtgggcacgcccgccgaccccattgtcgagttcatgattgcccgcggcatggaggtgctcgaggagtacgagccgctccgttacccgaatgcgacaaaggtctttgtcaacggcacctgggtcggcgtccaccaggaccccaagcacctcgtcacgctggtgcagggtctgcggcgaaagaacgtcatttcgttcgaggtgtcgctggtgcgcgacatccgcgaccgcgagttcaagatcttctcggacgccggccgcgtcatgaggccgctgttcacggtcgagcaggagcccaa---cggcgagcacggcgtcgaggtcggccagctgatcctgaacaaggagcacgtcacacggctcgaggcggacaaggagctcggcaagtaccaccccgactactggggctggcagggcctgctcaagtcgggcgccatcgagtacctggacgccgaggaggaggagacggtcatgatctgcatgacgcccgaggacctcgacaagttccggtaccgcaagat---gggcttcgttgtc---gaggacaactcgggccaggg---caacaaccggatcaagaccaagccgaacccgacgacgcacatgtacacgcactgcgagatccaccccagcatgctgctcggcatctgcgccagcatcatcccattcccggaccacaaccagacgcgtccggagggagggggg-aag----c----tt-tt-tttt-----------ggg--------cccccctgat---------taccc--cac----a-cacggtcgg-------ga--c-ga-cag----tcgtcc-cacc-----gcctgct-ggtgc--c------cga-c---------cgacc---gaccgaccagcctgcgctggcgat-ggcgat-ggc----------gatg-ctgcc---acgat-ggcatagcaa-----g-gac-a--cgat-gctgacgcttttattttt---gtcc--tacaggttcacctccagaccggccagtgcgtaagtaac----gatcgatttcgataacggcggcggcggg-c----gaac------------------cg-----ac---c-------g------------ccgccgagg------tg---gc----gt--g---g---gtgg-aaactgacgg-cgtgct----------ctctagggcaaccaaatcggtgccgccttctggt------atgtt----------------cccgacct----ccatcatg---------------gc---------a-tct-ca-ag-----------gcaa--cc----aacgctgactt-ccccttcaggcagaccatctccggcgaacacggcctcgatagcaacggcgtgtatgtg----accg-tcgcc---gcct--ccccctcgcc-tcc------ataa---t-----ccc-------tcgctcaccg------cccccgcaggtacaatggcacctccgagctccagctcgagcgcatgaacgtctacttcaacgaggtgagtg-gccat--att----------------------------cgctcgtgtcatcat-------------------------caagggaccggggtttctgacgga----c-ttgttt----------tctctcgcacaggcctccggcaacaagtatgttccccgcgccgtcctcgtcgacctggagcccggcaccatggatgccgtccgcgccggtcccttcggccagctcttccgcccggacaacttattacagagtcgcaa--cactccg-taaaccattgtgaacgttacc------ttaaccgttgcttcggcgggc--ggcgcccgg-----gcctcaccg--------------cc-cgcggcg---------------------------ccccccgg-ccccc----------------c-----------gt-gggcgcccgccggaggtatacca---aactc-----t-tg---cattg-tatggcctctctgagtattc--tgtactgaa-taagtcaaaactttcaacaacggatctcttggttctggcatcgatgaagaacgcagcgaaatgcgataagtaatgtgaattgcagaattcagtgaatcatcgaatctttgaacgcacattgcgcccgccag---tattctggcgggcatgcctgttcgagcgtcatttcaa-ccatcaag------------------------cccccgggcttgtgttggaga--cctgcggct--------g-ccgcaggccccgaaaaccagtggcgggctcgct--gtcaccccgagcgtagtagt-----ttac-acctcgcccag-ggcgtgccgcgggtttcccggccgtt--aaaccc--ccc----------------ataccacaaggttgacctcggatcaggtaggaagacccgctgaacttaagcatatcaataagcggaggaaaagaaaccaacagggattgccctagtaacggcg-agtgaagcggcaacagctcaaatttgaaatctggcctc-------ggcccgagttgtaatttgcagaggaagctttgggcgcggcaccgaccgagtcccctggaacggggcgccatagagggtgagagccccgtatggtcggacgcctagcctgtgtaaagctccttcgacgagtcgagtagtttgggaatgctgctcaaaatgggaggtaaatttcttctaaagctaaataccggccagagaccgatagcgcacaagtagagtgatcgaaagatgaaaagcactttgaaaagagggttaaatagcacgtgaaattgttgaaagggaagcgcttgtgaccagacttgcgcccggctgatcatccggtgttc-tcaccggtgcactctgccgggctcaggccagcatcggttc-tcgcggggggacaaaggccctgggaacgtagctcct--ccgggagtgttatagccctgggtgcaatgccctc-gcggggaccgaggttcgcgcatctgcaaggat
CBS_127289_Staphylotrichum_acaciicola         tacacgtttgcgtcgaccctgtcccatttgcgccgcaccaacacgcccatcggccgcgacggcaagctcgccaagccccgccagctgcacaacacccactggggcctggtgtgcccggccgagacgcccgagggccaggcctgcggtctcgtcaagaacctgtcgctcatgtgctacgtcagcgtgggcacgcccgccgaccccattgtcgagttcatgattgcccgcggcatggaggtgctcgaggagtacgagccgctccgttacccgaacgcgacaaaggtctttgtcaacggcacctgggtcggcgtccaccaggaccccaagcacctcgtcacgctggtgcagggtctgcggcgaaagaacgtcatctcgttcgaggtgtcgctggtgcgcgacatccgcgaccgcgagttcaagatcttctcggacgccggccgcgtcatgaggccgctgttcacggtcgagcaggagcccaa---cggcgagcacggcgtcgaggtcggccagctgatcctgaacaaggagcacgtcacacggctcgaggcggacaaggagctcggcaagtaccaccccgactactggggctggcagggcctgctcaagtcgggcgccatcgagtacctggacgctgaggaggaggagacggtcatgatctgcatgacgcccgaggacctcgacaagttccggtaccgcaagat---gggcttcgttgtc---gaggacaactcgggccaggg---caacaaccggatcaagaccaagccgaacccgacgacgcacatgtacacgcactgcgagatccatcccagcatgctgctcggcatctgcgccagcatcatccctttcccagaccacaaccagacgcgtc--gtgggagggggg-aag----c----tt-tt-tttt-----------ggg--------cccccctgat---------taccc--cac----a-cacggtcgg-------ga--c-ga-cag----tcgtcc-cacc-----gcctgct-ggtgc--c------cga-c---------cgacc---gacca----gcccgcgctggcgat-ggcgat-ggc----------gatg-ctgcc---gcgat-ggcatagcaa-----g-gac-a--cgat-gctgacgctttta-tttt---gtcc--tacaggttcacctccagaccggccagtgcgtaagtaac----gatcgatttggataacggcggcggcggt-c----ggtt------------------cg-----cc---c-------g------------ccgccgagg------tg---gc----gt--g---g---gtgg-aaactgacgg-cgtgct----------ctctagggcaaccaaatcggtgccgccttctggt------atgtt----------------cccgacct----ccatcatg---------------gc---------a-tct-ca-ag-----------gcaa--tc----aaggctgactt-cccctccaggcagaccatctccggcgaacacggcctcgatagcaacggcgtgtatgtg----acgg-tcgcc---gtct--ccccctcgcc-tcc------ttaa---t-----ccc-------tcgctcaccg------cccccgcaggtacaatggcacttccgagctccagctcgagcgcatgaacgtctacttcaacgaggtgagtg-gccat--att----------------------------cgctcgtgtcatcata------------------------caagggaccggggtttctgacgga----c-tggttt----------tctctcgcacaggcctccggcaacaagtatgttccccgcgccgtcctcgtcgacctggagcccggcaccatggatgccgtccgcgccggtcccttcggccagctcttccgcccggacaacttattacagagtcgcaa--cactccg-taaaccattgtgaacgttacc------ttaaccgttgcttcggcgggc--ggcgcccgg-----gcctcaccg--------------cc-cgcggcg---------------------------ccccccgg-ccccc----------------c-----------gt-gggcgcccgccggaggtacacca---aactc-----t-tg---cattg-tatggcctctctgagtattc--tgtactgaa-taagtcaaaactttcaacaacggatctcttggttctggcatcgatgaagaacgcagcgaaatgcgataagtaatgtgaattgcagaattcagtgaatcatcgaatctttgaacgcacattgcgcccgccag---tattctggcgggcatgcctgttcgagcgtcatttcaa-ccatcaag------------------------cccccgggcttgtgttgggga--cctgcggct--------g-ccgcaggccccgaaaaccagtggcgggctcgct--gtcaccccgagcgtagtagt-----ttac-acctcgcccag-ggcgtgccgcgggtttcccggccgtt--aaaccc--ccc----------------ataccacaaggttgacctcggatcaggtaggaagacccgctgaacttaagcatatcaataagcggaggaaaagaaaccaacagggattgccctagtaacggcg-agtgaagcggcaacagctcaaatttgaaatctggcctc-------ggcccgagttgtaatttgcagaggaagctttgggcgcggcaccgaccgagtcccctggaacggggcgccatagagggtgagagccccgtatggtcggacgcctagcctgtgtaaagctccttcgacgagtcgagtagtttgggaatgctgctcaaaatgggaggtaaatttcttctaaagctaaataccggccagagaccgatagcgcacaagtagagtgatcgaaagatgaaaagcactttgaaaagagggttaaatagcacgtgaaattgttgaaagggaagcgcttgtgaccagacttgcgcccggctgatcatccggtgttc-tcaccggtgcactctgccgggctcaggccagcatcggttc-tcgcggggggacaaaggccctgggaacgtagctcct--ccgggagtgttatagccctgggtgcaatgccctc-gcggggaccgaggttcgcgcatctgcaaggat
CBS_408_67_Staphylotrichum__brevistipitatum_T tacacgttcgcctcgacattgtcccatctgcggcgcaccaacacgcccatcgggcgcgacggcaagctcgccaaaccccgccagctccacaacacccactggggcctggtgtgcccggccgagacgcccgagggccaggcttgcggcctggtcaagaatctgtcgctcatgtgctacgtcagtgtgggcacgcccgccgaccccatcgtcgagttcatgatcgcccgcggcatggaggtgctcgaagagtacgagccgctgcggtacccgaacgcgaccaaggtcttcgtcaacggcacatgggtcggtgtccaccaggaccccaagcacctcgtcacgctggtccagggcctgcgccggaagaacgtcatctcgttcgaggtgtcgctggtccgggacatccgcgaccgcgagttcaagatcttctccgacgcgggacgtgtcatgaggcctctgttcacggtggagcaggaggtgaa---tggcgagcacggcgtcgaggtcggccagctcatcctgagcaaggagcacatcacgaggctcgaggacgacaaggacatcggtaaatacgacccgaacttctggggctggcagggcctgctcaagtcgggcgccatcgagtacctggatgccgaggaggaggagacggtcatgatctgcatgacgcccgaggacctcgacaagttccggtaccgcaagat---gggcttcgtggtc---gaagacaactcgggccaggg---caacaaccggatcaagaccaagccgaacccgacgacgcacatgtacacgcattgcgagatccaccccagcatgctgctcggtatctgcgccagtatcatcccgttccccgaccacaaccaaacgcgtc-ggagagagggggg-aag----c----tt-tt-tttt-t---------ggg--------cccccctgatc--------taccc--cac----a-cacgctcgg-------gagac-ga-caag---tcgtcc-cacc-----gccgcctggctgc--c------cga-c---------cgacc---gaccgacca------------gat-ggcgat-gcc---------------gcgcc---gtgat-ggcatagcaa-----g-gac-a--tgat-gctgatattc---tttgt---gtgc--tacaggttcacctccagaccggccagtgcgtaagtagc--------------------------atcgac-t----cgac------------------cg-----ag---c-------ga--------------ccaacg------tg---gc----gt--g--ggt--gtgg-aaactgacgg-tgtgctgg--------cgatagggtaaccaaatcggtgccgccttctggt------atgttcaac-ccaac------ctcgactt----gaattagg---------------at---------a-tcc-aa-ag-----------gcca--tc----atttctgactt-ccccaacaggcagaccatctccggcgaacacggcctcgatagcaacggcgtgtacgtg----cccg-tcgcc---gacct-tccccc-----tcc------ttaa---t-----ccc-------tcgctcaccg------cccccgcaggtacaatggcacctccgagctccagctcgagcgcatgaacgtgtacttcaacgaggtgagtt-ggcca--cat------------------tgt---------ctgggaaaat----------------------------ccagcggcggggttttctgacgga-------aat--------------ct-tgcacaggcttccggcaacaagtatgttccccgcgccgtcctcgtcgacctggagcccggcaccatggatgccgtccgcgccggtcccttcggccagctcttccacccggacaacttattacagagtcgaaa--tactccg-taaaccattgtgaacgttacc------ttaaccgttgcttcggcgggc--ggcgcccgg-----ccctcgtgg--------------cc-cgcggcg---------------------------ccccccgg-ccccc----------------t-----------gc-gggcgcccgccggaggtatacct---aactc-----t-tg---aatta-catggcctctctgagtcttc--tgtactgaa-taagtcaaaactttcaacaacggatctcttggttctggcatcgatgaagaacgcagcgaaatgcgataagtaatgtgaattgcagaattcagtgaatcatcgaatctttgaacgcacattgcgcccgccag---tattctggcgggcatgcctgttcgagcgtcatttcaa-ccatcaag-------------------------ccccgggcttgtgttgggga--cctgcggct--------g-ccgcagaccccgaaaaccagtggcgggctcgct--gtcaccccgagcgtagtagt-----ttac-acctcgcccag-ggcgcgacgcggg-ttcccggccgtt--aaaccc--cca----------------ccatctcaaggttgacctcggatcaggtaggaagacccgctgaacttaagcatatcaataagcggaggaaaagaaaccaacagggattgccctagtaacggcg-agtgaagcggcaacagctcaaatttgaaatctggcttc-------ggcccgagttgtaatttgcagaggaagctttgggcgcggcaccgaccgagtcccctggaacggggcgccatagagggtgagagccccgtatggtcggacgcctagcctgtgtaaagctccttcgacgagtcgagtagtttgggaatgctgctcaaaatgggaggtaaatttcttctaaagctaaataccggccagagaccgatagcgcacaagtagagtgatcgaaagatgaaaagcactttgaaaagagggttaaatagcacgtgaaattgttgaaagggaagcgcttgtgaccagacttgcgcccggctgatcatcctgtgttc-tcaccggtgcactctgccgggctcaggccagcatcggttc-tcgcggggggataaaggcccagggaacgtggctcct--ccgggagtgttatagccctgggtgcaatgccctc-gcggggaccgaggttcgcgcatctgcaaggat
CBS_294_55_Staphylotrichum__brevistipitatum_T tacacgttcgcctcgacattgtcccatctgcggcgcaccaacacgcccatcgggcgcgacggcaagctcgccaaaccccgccagctccacaacacccactggggcctggtgtgcccggccgagacgcccgagggacaggcttgcggcctggtcaagaatctgtcgctcatgtgctacgtcagtgtgggcacgcccgccgaccccatcgtcgagttcatgatcgcccgcggcatggaggtgctcgaagagtacgagccgctgcggtacccgaacgcgaccaaggtcttcgtcaacggcacatgggtcggtgtccaccaggaccccaagcacctcgtcacgctggtccagggcctgcgccggaagaacgtcatctcgttcgaggtgtcgctggtccgggacatccgcgaccgcgagttcaagatcttctccgacgcgggacgtgtcatgaggcctctgttcacggtggagcaggaggtgaa---tggcgagcacggcgtcgaggtcggccagctcatcctgagcaaggagcacatcacgaggctcgaggacgacaaggacatcggtaaatacgacccgaacttctggggctggcagggcctgctcaagtcgggcgccatcgagtacctggatgccgaggaggaggaaacggtcatgatctgcatgacgcccgaggacctcgacaagttccggtaccgcaagat---gggcttcgtggtc---gaagacaactcgggccaggg---caacaaccggatcaagaccaagccgaacccgacgacgcacatgtacacgcattgcgagatccaccccagcatgctgctcggtatctgcgccagtatcatcccgttccccgaccacaaccaaacgcgtc-ggagagagggggg-aag----c----tt-tt-tttt-t---------ggg--------cccccctgatc--------taccc--cac----a-cacgctcgg-------gagac-ga-caag---tcgtcc-cacc-----gccgcctggctgc--c------cga-c---------cgacc---gaccgacca------------gat-ggcgat-gcc---------------gcgcc---gtgat-ggcatagcaa-----g-gac-a--tgat-gctgatattc---tttgt---gtgc--tacaggttcacctccagaccggccagtgcgtaagtagc--------------------------atcgac-t----cgac------------------cg-----ag---c-------ga--------------ccaacg------tg---gc----gt--g--ggt--gtgg-aaactgacgg-tgtgctgg--------cgatagggtaaccaaatcggtgccgccttctggt------atgttcaac-ccaac------ctcgactt----gaattagg---------------at---------a-tcc-aa-ag-----------gcca--tc----atttctgactt-ccccaacaggcagaccatctccggcgaacacggcctcgatagcaacggcgtgtacgtg----cccg-tcgcc---gacct-tccccc-----tcc------ttaa---t-----ccc-------tcgctcaccg------cccccgcaggtacaatggcacctccgagctccagctcgagcgcatgaacgtgtacttcaacgaggtgagtt-ggcca--cat------------------tgt---------ctgggaaaat----------------------------ccagcggcggggttttctgacgga-------aat--------------ct-tgcacaggcttccggcaacaagtatgttccccgcgccgtcctcgtcgacctggagcccggcaccatggatgccgtccgcgccggtcccttcggccagctcttccgcccggacaacttattacagagtcg-aa--tactccg-taaaccattgtgaacgttacc------ttaaccgttgcttcggcgggc--ggcgcccgg-----ccctcgtgg--------------cc-cgcggcg---------------------------ccccccgg-ccccc----------------t-----------gc-gggcgcccgccggaggtatacct---aactc-----t-tg---aatta-catggcctctctgagtcttc--tgtactgaa-taagtcaaaactttcaacaacggatctcttggttctggcatcgatgaagaacgcagcgaaatgcgataagtaatgtgaattgcagaattcagtgaatcatcgaatctttgaacgcacattgcgcccgccag---tattctggcgggcatgcctgttcgagcgtcatttcaa-ccatcaag-------------------------ccccgggcttgtgttgggga--cctgcggct--------g-ccgcagaccccgaaaaccagtggcgggctcgct--gtcaccccgagcgtagtagt-----ttac-acctcgcccag-ggcgcgacgcggg-ttcccggccgtt--aaaccc--cca----------------ccatctcaaggttgacctcggatcaggtaggaagacccgctgaacttaagcatatcaataagcggaggaaaagaaaccaacagggattgccctagtaacggcg-agtgaagcggcaacagctcaaatttgaaatctggcttc-------ggcccgagttgtaatttgcagaggaagctttgggcgcggcaccgaccgagtcccctggaacggggcgccatagagggtgagagccccgtatggtcggacgcctagcctgtgtaaagctccttcgacgagtcgagtagtttgggaatgctgctcaaaatgggaggtaaatttcttctaaagctaaataccggccagagaccgatagcgcacaagtagagtgatcgaaagatgaaaagcactttgaaaagagggttaaatagcacgtgaaattgttgaaagggaagcgcttgtgaccagacttgcgcccggctgatcatccggtgttc-tcaccggtgcactctgccgggctcaggccagcatcggttc-tcgcggggggataaaggcccagggaacgtggctcct--ccgggagtgttatagccctgggtgcaatgccctc-gcggggaccgaggttcgcgcatctgcaaggat
CBS_112543_Staphylotrichum_boninense          tacacgttcgcctcgacattgtcccatctgcggcgcaccaacacgcccatcgggcgcgacggcaagctcgccaaacctcgccagctccacaacacccactggggcttggtgtgcccggccgagacgcccgagggccaggcttgcggcctggtcaagaatctgtcgctcatgtgctacgtcagtgtgggcacgcccgccgaccccatcgtcgagttcatgatcgcccgcggcatggaggtgctcgaagagtacgagccgctgcggtacccgaacgcgaccaaggtcttcgtcaacggcacatgggtcggcgtccaccaggaccccaagcacctcgtcacgctggtccagggcctgcgccggaagaacgtcatctcgttcgaggtgtcactggtccgggacatccgcgaccgagagttcaagatcttctccgacgcgggccgtgtcatgaggcctctgtacacggtggagcaggaggtgaa---tggcgagcacggcgtggaggtcggccagctcatcctgagcaaggagcacatcacgaggctcgaggacgacaaggacatcggtaaatacgacccgaacttctggggctggcagggcctgctcaagtcgggcgccatcgagtacctggatgccgaggaggaggagacggtcatgatctgcatgacgcctgaggacctcgacaagttccggtaccgcaagat---gggcttcgtggtc---gaagacaactcgggccaggg---caacaaccggatcaagaccaagccgaacccgacgacgcacatgtacacgcattgcgagatccaccccagcatgctgctcggtatctgcgccagtatcatcccgttccccgaccacaaccaaacgcgtc-ggagagagggggg-aag----c---ttt-tt-tttt-t---------ggg--------gccccctgatc--------taccc--cac----a-cacgctcgg-------gagac-ga-caag---tcgtcc-cacc-----gccgcctggctgc--c------cga-c---------cgacc---gaccgacca------------gat-ggcgat-gcc---------------gcgcc---gcgat-ggcatagcaa-----g-gac-a--tgat-gctgatattc---ttttt---gtgc--tacaggttcacctccagaccggccagtgcgtaagtagc--------------------------atcgac-t----cgac------------------cg-----ac---c-------ga--------------ccaacg------tg---gc----gt--g--ggt--gtgg-aaactgacgg-tgtgctgg--------cgatagggtaaccaaatcggtgccgccttctggt------atgttcaac-ccaac------ctcgactt----gaattagg---------------gt---------a-tcc-aa-ag-----------gcca--tc----attgctgacat-ccccaacaggcagaccatctccggcgaacacggcctcgatagcaacggcgtgtacgtg----cccg-tcgcc---gacct-tccccc-----tcc------ttaa---t-----ccc-------tcgctcaccg------cccccgcaggtacaatggcacctccgagctccagctcgagcgcatgaacgtgtacttcaacgaggtgagtt-ggcca--cac------------------tgt---------ctggggaaat----------------------------ccggcgactcg-gtatctgacaga-------cat--------------ctctttgcaggcttccggcaacaagtatgttccccgcgctgtcctcgtcgacctggagcccggcaccatggatgccgtccgcgccggtcccttcggccagctcttccgccaggacaacttattacagagtcgaaa--tactccg-taaaccattgtgaacgttacc------ttaaccgttgcttcggcgggc--ggcgcccgg-----ccctcgtgg--------------cc-cgcggcg---------------------------ccccccgg-ccccc----------------t-----------gc-gggcgcccgccggaggtatacct---aactc-----t-tg---aatta-catggcctctctgagtcttc--tgtactgaa-taagtcaaaactttcaacaacggatctcttggttctggcatcgatgaagaacgcagcgaaatgcgataagtaatgtgaattgcagaattcagtgaatcatcgaatctttgaacgcacattgcgcccgccag---tattctggcgggcatgcctgttcgagcgtcatttcaa-ccatcaag-------------------------ccccgggcttgtgttgggga--cctgcggct--------g-ccgcagaccccgaaaaccagtggcgggctcgct--gtcaccccgagcgtagtagt-----ttac-acctcgcccag-ggcgcgacgcggg-ttcccggccgtt--aaaccc--cca----------------ccatctaaaggttgacctcggatcaggtaggaagacccgctgaacttaagcatatcaataagcggaggaaaagaaaccaacagggattgccctagtaacggcg-agtgaagcggcaacagctcaaatttgaaatctggcttc-------ggcccgagttgtaatttgcagaggaagctttgggcgcggcaccgaccgagtcccctggaacggggcgccatagagggtgagagccccgtatggtcggacgcctagcctgtgtaaagctccttcgacgagtcgagtagtttgggaatgctgctcaaaatgggaggtaaatttcttctaaagctaaataccggccagagaccgatagcgcacaagtagagtgatcgaaagatgaaaagcactttgaaaagagggttaaatagcacgtgaaattgttgaaagggaagcgcttgtgaccagacttgcgcccggctgatcatccggtgttc-tcaccggtgcactctgccgggctcaggccagcatcggttc-tcgcggggggataaaggcccagggaacgtggctcct--ccgggagtgttatagccctgggtgcaatgccctc-gcggggaccgaggttcgcgcatctgcaaggat
CBS_112059_Staphylotrichum_boninense          tacacgttcgcctcgacattgtcccatctgcggcgcaccaacacgcccatcgggcgcgacggcaagctcgccaaacctcgccagctccacaacacccactggggcttggtgtgcccggccgagacgcccgagggccaggcttgcggcctggtcaagaatctgtcgctcatgtgctacgtcagtgtgggcacgcccgccgaccccatcgtcgagttcatgatcgcccgcggcatggaggtgctcgaagagtacgagccgctgcggtacccgaacgcgaccaaggtcttcgtcaacggcacatgggtcggcgtccaccaggaccccaagcacctcgtcacgctggtccagggcctgcgccggaagaacgtcatctcgttcgaggtgtcactggtccgggacatccgcgaccgagagttcaagatcttctccgacgcgggccgtgtcatgaggcctctgtacacggtggagcaggaggtgaa---tggcgagcacggcgtggaggtcggccagctcatcctgagcaaggagcacatcacgaggctcgaggacgacaaggacatcggtaaatacgacccgaacttctggggctggcagggcctgctcaagtcgggcgccatcgagtacctggatgccgaggaggaggagacggtcatgatctgcatgacgcctgaggacctcgacaagttccggtaccgcaagat---gggcttcgtggtc---gaagacaactcgggccaggg---caacaaccggatcaagaccaagccgaacccgacgacgcacatgtacacgcattgcgagatccaccccagcatgctgctcggtatctgcgccagtatcatcccgttccccgaccacaaccaaacgcgtc-ggagagagggggg-aag----c----tt-tt-tttt-t---------ggg--------cccccctgatc--------taccc--cac----a-cacgctcgg-------gagac-ga-caag---tcgtcc-cacc-----gccgcctggctgc--c------cga-c---------cgacc---gaccgacca------------gat-ggcgat-gcc---------------gcgcc---gcgat-ggcatagcaa-----g-gac-a--tgat-gctgatattc---ttttt---gtgc--tacaggttcacctccagaccggccagtgcgtaagtagc--------------------------atcgac-t----cgac------------------cg-----ac---c-------ga--------------ccaacg------tg---gc----gt--g--ggt--gtgg-aaactgacgg-tgtgctgg--------cgatagggtaaccaaatcggtgccgccttctggt------atgttcaac-ccaac------ctcgactt----gaattagg---------------gt---------a-tcc-aa-ag-----------gcca--tc----attgctgacat-ccccaacaggcagaccatctccggcgaacacggcctcgatagcaacggcgtgtacgtg----cccg-tcgcc---gacct-tccccc-----tcc------ttaa---t-----ccc-------tcgctcaccg------cccccgcaggtacaatggcacctccgagctccagctcgagcgcatgaacgtgtacttcaacgaggtgagtt-ggcca--cac------------------tgt---------ctggggaaat----------------------------ccggcgactcg-gtatctgacaga-------cat--------------ctctttgcaggcttccggcaacaagtatgttccccgcgctgtcctcgtcgacctggagcccggcaccatggatgccgtccgcgccggtcccttcggccagctcttccgcccggacaacttattacagagtcgaaa--tactccg-taaaccattgtgaacgttacc------ttaaccgttgcttcggcgggc--ggcgcccgg-----ccctcgtgg--------------cc-cgcggcg---------------------------ccccccgg-ccccc----------------t-----------gc-gggcgcccgccggaggtatacct---aactc-----t-tg---aatta-catggcctctctgagtcttc--tgtactgaa-taagtcaaaactttcaacaacggatctcttggttctggcatcgatgaagaacgcagcgaaatgcgataagtaatgtgaattgcagaattcagtgaatcatcgaatctttgaacgcacattgcgcccgccag---tattctggcgggcatgcctgttcgagcgtcatttcaa-ccatcaag-------------------------ccccgggcttgtgttgggga--cctgcggct--------g-ccgcagaccccgaaaaccagtggcgggctcgct--gtcaccccgagcgtagtagt-----ttac-acctcgcccag-ggcgcgacgcggg-ttcccggccgtt--aaaccc--cca----------------ccatctaaaggttgacctcggatcaggtaggaagacccgctgaacttaagcatatcaataagcggaggaaaagaaaccaacagggattgccctagtaacggcg-agtgaagcggcaacagctcaaatttgaaatctggcttc-------ggcccgagttgtaatttgcagaggaagctttgggcgcggcaccgaccgagtcccctggaacggggcgccatagagggtgagagccccgtatggtcggacgcctagcctgtgtaaagctccttcgacgagtcgagtagtttgggaatgctgctcaaaatgggaggtaaatttcttctaaagctaaataccggccagagaccgatagcgcacaagtagagtgatcgaaagatgaaaagcactttgaaaagagggttaaatagcacgtgaaattgttgaaagggaagcgcttgtgaccagacttgcgcccggctgatcatccggtgttc-tcaccggtgcactctgccgggctcaggccagcatcggttc-tcgcggggggataaaggcccagggaacgtggctcct--ccgggagtgttatagccctgggtgcaatgccctc-gcggggaccgaggttcgcgcatctgcaaggat
CBS_625_91_Mycothermus                        tacacatttgcctcaactctgtctcacttgcggcgcaccaacacgcctatcggccgcgatggcaagctcgccaaaccgcgccagctccacaacactcattggggtctcgtgtgcccggcagaaacacccgaaggtcaggcctgcggtctcgtcaagaacttgtcgctcatgtgctacgtgagcgtgggcacgccggcagacccgatcgtcgagttcatgattgcccgcggcatggaagtcctggaagagtacgagccattgcgctatcccaacgccaccaaggtcttcgtcaacggtacctgggttggtgtgcaccaagacccgaagcatctggtcagcctggtccaggggttgcgtcgcaaaaacgtcatctccttcgaagtgtccctggttcgcgacatcagggaccgcgagttcaagattttctcggacgccggtcgcgtgatgcgtccgctctttactgtcgagcaggatcccaa---cggcgacaatggcgtcgaggtcggccagctgatcttgaccaaggagcatatcgcgcgcctcgagcaagataaggagttcggcaaattccaccccgactactggggctggagcggcctgctcaagtcgggcgccatcgaatacttggatgccgaagaggaggaaacggccatgattgctatgacgcccgaggacctggaaaggttccgtttgagcaagat---gggcttcgaggtg---gaagacaattcgggccaggg---taacaaccgcatcaagacccggccaaatccgtcaacgcacatgtacacccactgcgagatccaccccagcatgctccttggtatttgcgccagcatcattccgttccccgaccacaaccagacgcgtc----------gagggaaagctgc----ttgtt------------------------ttctgcccctgggtggtc----taccccacac-gcga-tatccgcgg-----aggaggacgagctt----cagtgc-cacc-aa-c--------acagcggct-----cga-----------cggcg-------------cgagagacg-ggag------tcgag----------gtcg-tcttgacgatgat-gga--------------atcgg--cgat-gctgacattt---gtttt---cttg--tacaggttcacctccagaccggccagtgcgtaagtattt---gg--------------------atcgac-c----cgag---cggt---gtgtcgtccg-----at---c-------gg----------a-----taga----ttcg---gt----g-------g---gct---gaccgatactttttct------cgtccttcagggcaaccaaatcggtgctgctttctggt------atgttgac----atctctgcatcgatgatgac------------------cg-gt-tc-----------tcgtga-ag-----------atgg-atctg--gtggctgac--ccctcgacaggcagaccatctcgggcgagcatggtctcgactccaatggtgt--------------------------------------------------------------------------------------------------ctacaacggcacttccgagctccagcttgagcgcatgaacgtctacttcaacgaggtgggtt-gt-ct--cctgtcgaccttgc-------------------cgcttacaattcgccagcaacagtaact----------------------gacgccgacatg----g-catt---------------------taggcctcgggcaacaagtatgttccccgcgccgtcctcgtcgatctggagcccggcaccatggatgccgtccgcgccggtcccttcggccagctcttccgcccggacaacttattacagagttacac--aactcac-caaaccattgtgaaccgaccc-----tt---ctgttgcttcggcggga--ggcgcctc-----------------------------------ggcg---------------------------cccctcgg-ccgatccccc--gccc----ccgcggcg-tggggggaggctcccgccggaggaataccc-caaaccc---ttt-tg---cagca-catggcctctctgagttta---tgtactgaa-taagtcaaaactttcaacaacggatctcttggttctggcatcgatgaagaacgcagcgaaatgcgataagtaatgtgaattgcagaattcagtgaatcatcgaatctttgaacgcacattgcgcccgccgg---tattccggcgggcatgcctgttcgagcgtcatttcaa-ccatcaag-------------------------ccctgggcttgtgttgggga--cctgcggct--------g-ccgcaggccctgaaatgcagtggcgggctcgcaa-gacacaccgagcgtagtagc-----ttacaacctcgctttg-ggagtgctgcggg--tgctggccgta--aagcga--cctttgcgtc--------tttagcactaggttgacctcggatcaggtaggaggacccgctgaacttaagcatatcaataagcggaggaaaagaaaccaacagggattgccctagtaacggcg-agtgaagcggcaacagctcaaatttgaaagctggccttc-----gggtccgcgttgtaatttgcagaggaagctttgggcgcggcgctgtctgagtcccctggaacggggcgccaaagagggtgagagccccgtatagacggatgcctagcctgtgtaaagctccttcgacgagtcgagtagtttgggaatgctgctcaaaatgggaggtaaatttcttctaaagctaaataccggccagagaccgatagcgcacaagtagagtgatcgaaagatgaaaagcactttgaaaagagggttaaatagcacgtgaaattgttgaaagggaagcgcttgtgaccagacttgcgccgggctgatcatccggtgttc-tcaccggtgcactctgcccggctcaggccagcatcggttc-tcgcggggggataaaggcttagggaatgtagctcct--ccgggagtgttatagccctctgcgtaataccctc-gcggggaccgaggtctgcgcatctgcaaggat
CBS_626_91_Mycothermus                        tacacatttgcctcgactctgtctcacttgcggcgcaccaacacgcctatcggccgcgatggcaagctcgccaaaccgcgccagctccacaacactcattggggtctcgtgtgcccggcagaaacacccgaaggtcaggcctgcggtctcgtcaagaacttgtcgctcatgtgctacgtgagcgtgggcacgccggcagacccgatcgtcgagttcatgattgcccgcggcatggaagtcctggaagagtacgagccattgcgctatcccaacgccaccaaggtgttcgtcaacggtacctgggttggtgtgcaccaagacccgaagcatctggtcagcctggtccaggggttgcgtcgcaaaaacgtcatctccttcgaagtgtccctggttcgcgacatcagggaccgcgagttcaagattttctcggacgccggtcgcgtgatgcgtccgctctttactgtcgagcaggatcccaa---cggcgacaatggcgtcgaggtcggccagctgatcttgaccaaggagcatatcgcgcgcctcgaacaagataaggagctcggcaaattccaccccgactactggggctggagcggcctgctcaagtcgggcgccatcgaatacttggatgccgaagaggaggagacggccatgattgctatgacgcccgaggacctggaaaggttccgtttgagcaagat---gggcttcgaggtg---gaagacaactcgggccaggg---taacaaccgcatcaagacccggccaaatccgtcaacgcacatgtacacccactgcgagatccaccccagcatgctccttggtatttgtgccagcatcattccgttccccgaccacaaccagacgcgtc----------gagggaaagctgc----ttgct------------------------ttctgcccctgggtggtc----taccccacac-gcga-tatccgcgg-----aggaggacgagctt----cagtgc-cacc-aa-c--------acagcggct-----cga-----------cggcg-------------cgagagacg-ggag------tcgag----------gtcg-tcttggcgatgat-gga--------------atcgg--cgat-gctgacattt---gtttt---cttg--tacaggttcacctccagaccggccagtgcgtaagtattt---gg--------------------atcgac-c----cgag---cggt---gtgtcgtccg-----at---c-------gg----------a-----taga----ttcg---gt----g-------g---gct---gaccgatactttttct------cgtccttcagggcaaccaaatcggtgctgctttctggt------atgttgac----atctctgcatcgatgatgac------------------ag-gt-tc-----------tcgtga-ag-----------atgg-atctg--gtggctgac--ccctcgacaggcagaccatctcgggcgagcatggtctcgactccaatggtgt--------------------------------------------------------------------------------------------------ctacaacggcacttccgagctccagcttgagcgcatgaacgtctacttcaacgaggtgggtt-gt-ct--cctgtcgaccttgc-------------------cacttacaattcgccagcaacagtaact----------------------gacgccgacatg----g-catt---------------------taggcctcgggcaacaagtatgttccccgcgccgtcctcgtcgatctggagcccggcaccatggatgccgtccgcgccggtcccttcggccagctcttccgcccggacaacttattacagagttacac--aactcac-caaaccatcgtgaaccgaccc-----tt---ctgttgcttcggcggga--ggcgcctc-----------------------------------ggcg---------------------------cccctcgg-ccgatccccc--gccc----ccgcggcg-tggggggaggctcccgccggaggaataccc-caaaccc----tt-tg---cagca-cgtggcctctctgagttta---tgtactgaa-taagtcaaaactttcaacaacggatctcttggttctggcatcgatgaagaacgcagcgaaatgcgataagtaatgtgaattgcagaattcagtgaatcatcgaatctttgaacgcacattgcgcccgccgg---tattccggcgggcatgcctgttcgagcgtcatttcaa-ccatcaag-------------------------ccctgggcttgtgttgggga--cctgcggct--------g-ccgcaggccctgaaatgcagtggcgggctcgcaa-gacacaccgagcgtagtagc-----ttacaacctcgctttg-ggagtgctgcggg--tgctggccgta--aagcga--cctttgcgtc--------tttagcactaggttgacctcggatcaggtaggaggacccgctgaacttaagcatatcaataagcggaggaaaagaaaccaacagggattgccctagtaacggcg-agtgaagcggcaacagctcaaatttgaaagctggccttc-----gggtccgcgttgtaatttgcagaggaagctttgggcgcggcgctgtctgagtcccctggaacggggcgccaaagagggtgagagccccgtatagacggatgcctagcctgtgtaaagctccttcgacgagtcgagtagtttgggaatgctgctcaaaatgggaggtaaatttcttctaaagctaaataccggccagagaccgatagcgcacaagtagagtgatcgaaagatgaaaagcactttgaaaagagggttaaatagcacgtgaaattgttgaaagggaagcgcttgtgaccagacttgcgccgggctgatcatccggtgttc-tcaccggtgcactctgcccggctcaggccagcatcggttc-tcgcggggggataaaggcttagggaatgtagctcct--ccgggagtgttatagccctctgcgtaataccctc-gcggggaccgaggtctgcgcatctgcaaggat
CBS_392_69_Mycothermus                        tacacatttgcctcgactctgtctcacttgcggcgcaccaacacgcctatcggccgcgatggcaagctcgccaaaccgcgccagctccacaacactcattggggtctcgtgtgcccggcagaaacacccgaaggtcaggcctgcggtctcgtcaagaacttgtcgctcatgtgctacgtgagcgtgggcacgccggcagacccgatcgtcgagttcatgattgcccgcggcatggaagtcctggaagagtacgagccattgcgctatcccaacgccaccaaggtgttcgtcaacggtacctgggttggtgtgcaccaagacccgaagcatctggtcagcctggtccaggggttgcgtcgcaaaaacgtcatctccttcgaagtgtccctggttcgcgacatcagggaccgcgagttcaagattttctcggacgccggtcgcgtgatgcgtccgctctttactgtcgagcaggatcccaa---cggcgacaatggcgtcgaggtcggccagctgatcttgaccaaggagcatatcgcgcgcctcgaacaagataaggagctcggcaaattccaccccgactactggggctggagcggcctgctcaagtcgggcgccatcgaatacttggatgccgaagaggaggagacggccatgattgctatgacgcccgaggacctggaaaggttccgtttgagcaagat---gggcttcgaggtg---gaagacaactcgggccaggg---taacaaccgcatcaagacccggccaaatccgtcaacgcacatgtacacccactgcgagatccaccccagcatgctccttggtatttgtgccagcatcattccgttccccgaccacaaccagacgcgtc----------gagggaaagctgc----ttgct------------------------ttctgcccctgggtggtc----taccccacac-gcga-tatccgcgg-----aggaggacgagctt----cagtgc-cacc-aa-c--------acagcggct-----cga-----------cggcg-------------cgagagacg-ggag------tcgag----------gtcg-tcttggcgatgat-gga--------------atcgg--cgat-gctgacattt---gtttt---cttg--tacaggttcacctccagaccggccagtgcgtaagtattt---gg--------------------atcgac-c----cgag---cggt---gtgtcgtccg-----at---c-------gg----------a-----taga----ttcg---gt----g-------g---gct---gaccgatactttttct------cgtccttcagggcaaccaaatcggtgctgctttctggt------atgttgac----atctctgcatcgatgatgac------------------ag-gt-tc-----------tcgtga-ag-----------atgg-atctg--gtggctgac--ccctcgacaggcagaccatctcgggcgagcatggtctcgactccaatggtgt--------------------------------------------------------------------------------------------------ctacaacggcacttccgagctccagcttgagcgcatgaacgtctacttcaacgaggtgggtt-gt-ct--cctgtcgaccttgc-------------------cacttacaattcgccagcaacagtaact----------------------gacgccgacatg----g-catt---------------------taggcctcgggcaacaagtatgttccccgcgccgtcctcgtcgatctggagcccggcaccatggatgccgtccgcgccggtcccttcggccagctcttccgcccggacaacttattacagagttacac--aactcac-caaaccatcgtgaaccgaccc-----tt---ctgttgcttcggcggga--ggcgcctc-----------------------------------ggcg---------------------------cccctcgg-ccgatccccc--gccc----ccgcggcg-tggggggaggctcccgccggaggaataccc-caaaccc----tt-tg---cagca-cgtggcctctctgagttta---tgtactgaa-taagtcaaaactttcaacaacggatctcttggttctggcatcgatgaagaacgcagcgaaatgcgataagtaatgtgaattgcagaattcagtgaatcatcgaatctttgaacgcacattgcgcccgccgg---tattccggcgggcatgcctgttcgagcgtcatttcaa-ccatcaag-------------------------ccctgggcttgtgttgggga--cctgcggct--------g-ccgcaggccctgaaatgcagtggcgggctcgcaa-gacacaccgagcgtagtagc-----ttacaacctcgctttg-ggagtgctgcggg--tgctggccgta--aagcga--cctttgcgtc--------tttagcactaggttgacctcggatcaggtaggaggacccgctgaacttaagcatatcaataagcggaggaaaagaaaccaacagggattgccctagtaacggcg-agtgaagcggcaacagctcaaatttgaaagctggccttc-----gggtccgcgttgtaatttgcagaggaagctttgggcgcggcgctgtctgagtcccctggaacggggcgccaaagagggtgagagccccgtatagacggatgcctagcctgtgtaaagctccttcgacgagtcgagtagtttgggaatgctgctcaaaatgggaggtaaatttcttctaaagctaaataccggccagagaccgatagcgcacaagtagagtgatcgaaagatgaaaagcactttgaaaagagggttaaatagcacgtgaaattgttgaaagggaagcgcttgtgaccagacttgcgccgggctgatcatccggtgttc-tcaccggtgcactctgcccggctcaggccagcatcggttc-tcgcggggggataaaggcttagggaatgtagctcct--ccgggagtgttatagccctctgcgtaataccctc-gcggggaccgaggtctgcgcatctgcaaggat
CBS_627_91_Mycothermus                        tacacatttgcctcgactctgtctcacttgcggcgcaccaacacgcctatcggccgcgatggcaagctcgccaaaccgcgccagctccacaacactcattggggtctcgtgtgcccggcagaaacacccgaaggtcaggcctgcggtctcgtcaagaacttgtcgctcatgtgctacgtgagcgtgggcacgccggcagacccgatcgtcgagttcatgattgcccgcggcatggaagtcctggaagagtacgagccattgcgctatcccaacgccaccaaggtgttcgtcaacggtacctgggttggtgtgcaccaagacccgaagcatctggtcagcctggtccaggggttgcgtcgcaaaaacgtcatctccttcgaagtgtccctggttcgcgacatcagggaccgcgagttcaagattttctcggacgccggtcgcgtgatgcgtccgctctttactgtcgagcaggatcccaa---cggcgacaatggcgtcgaggtcggccagctgatcttgaccaaggagcatatcgcgcgcctcgagcaagataaggagctcggcaaattccaccccgactactggggctggagcggcctgctcaagtcgggcgccatcgaatacttggatgccgaagaggaggagacggccatgattgctatgacgcccgaggacctggaaaggttccgtttgagcaagat---gggcttcgaggtg---gaagacaactcgggccaggg---taacaaccgcatcaagacccggccaaatccgtcaacgcacatgtacacccactgcgagatccaccccagcatgctccttggtatttgtgccagcatcattccgttccccgaccacaaccagacgcgtc----------gagggaaagctgc----ttgct------------------------ttctgcccctgggtggtc----taccccacac-gcga-tatccgcgg-----aggaggacgagctt----cagtgc-cacc-aa-c--------acagcggct-----cga-----------cggcg-------------cgagagacg-ggag------tcgag----------gtcg-tcttgacgatgat-gga--------------atcgg--cgat-gctgacattt---gtttt---cttg--tacaggttcacctccagaccggccagtgcgtaagtattt---gg--------------------atcgac-c----cgag---cggt---gtgtcgtccg-----at---c-------gg----------a-----taga----ttcg---gt----g-------g---gct---gaccgatactttttct------cgtccttcagggcaaccaaatcggtgctgctttctggt------atgttgac----atctctgcatcgatgatgac------------------ag-gt-tc-----------tcgtga-ag-----------atgg-atctg--gtggctgac--ccctcgacaggcagaccatctcgggcgagcatggtctcgactccaatggtgt--------------------------------------------------------------------------------------------------ctacaacggcacttccgagctccagcttgagcgcatgaacgtctacttcaacgaggtgggtt-gt-ct--cctgtcgaccttgc-------------------cacttacaattcgccagcaacagtaact----------------------gacgccgacatg----g-catt---------------------taggcctcgggcaacaagtatgttccccgcgccgtcctcgtcgatctggagcccggcaccatggatgccgtccgcgccggtcccttcggccagctcttccgcccggacaacttattacagagttacac--aactcac-caaaccattgtgaaccgaccc-----tt---ctgttgcttcggcggga--ggcgcctc-----------------------------------ggcg---------------------------cccctcgg-ccgatccccc--gccc----ccgcggcg-tggggggaggctcccgccggaggaataccc-caaaccc----tt-tg---cagca-catggcctctctgagttta---tgtactgaa-taagtcaaaactttcaacaacggatctcttggttctggcatcgatgaagaacgcagcgaaatgcgataagtaatgtgaattgcagaattcagtgaatcatcgaatctttgaacgcacattgcgcccgccgg---tattccggcgggcatgcctgttcgagcgtcatttcaa-ccatcaag-------------------------ccctgggcttgtgttgggga--cctgcggct--------g-ccgcaggccctgaaatgcagtggcgggctcgcaa-gacacaccgagcgtagtagc-----ttacaacctcgctttg-ggagtgctgcggg--tgctggccgta--aagcga--cctttgcgtc--------tttagcactaggttgacctcggatcaggtaggaggacccgctgaacttaagcatatcaataagcggaggaaaagaaaccaacagggattgccctagtaacggcg-agtgaagcggcaacagctcaaatttgaaagctggccttc-----gggtccgcgttgtaatttgcagaggaagctttgggcgcggcgctgtctgagtcccctggaacggggcgccaaagagggtgagagccccgtatagacggatgcctagcctgtgtaaagctccttcgacgagtcgagtagtttgggaatgctgctcaaaatgggaggtaaatttcttctaaagctaaataccggccagagaccgatagcgcacaagtagagtgatcgaaagatgaaaagcactttgaaaagagggttaaatagcacgtgaaattgttgaaagggaagcgcttgtgaccagacttgcgccgggctgatcatccggtgttc-tcaccggtgcactctgcccggctcaggccagcatcggttc-tcgcggggggataaaggcttagggaatgtagctcct--ccgggagtgttatagccctctgcgtaataccctc-gcggggaccgaggtctgcgcatctgcaaggat
CBS_226_63_Mycothermus                        tacacatttgcctcgactctgtctcacttgcggcgcaccaacacgcctatcggccgcgatggcaagctcgccaaaccgcgccagctccacaacactcattggggtctcgtgtgcccggcagaaacacccgaaggtcaggcctgcggtctcgtcaagaacttgtcgctcatgtgctacgtgagcgtgggcacgccggcagacccgatcgtcgagttcatgattgcccgcggcatggaagtcctggaagagtacgagccattgcgctatcccaacgccaccaaggtgttcgtcaacggtacctgggttggtgtgcaccaagacccgaagcatctggtcagcctggtccaggggttgcgtcgcaaaaacgtcatctccttcgaagtgtccctggttcgcgacatcagggaccgcgagttcaagattttctcggacgccggtcgcgtgatgcgtccgctctttactgtcgagcaggatcccaa---cggcgacaatggcgtcgaggtcggccagctgatcttgaccaaggagcatatcgcgcgcctcgagcaagataaggagctcggcaaattccaccccgactactggggctggagcggcctgctcaagtcgggcgccatcgaatacttggatgccgaagaggaggagacggccatgattgctatgacgcccgaggacctggaaaggttccgtttgagcaagat---gggcttcgaggtg---gaagacaactcgggccaggg---taacaaccgcatcaagacccggccaaatccgtcaacgcacatgtacacccactgcgagatccaccccagcatgctccttggtatttgtgccagcatcattccgttccccgaccacaaccagacgcgtc----------gagggaaagctgc----ttgct------------------------ttctgcccctgggtggtc----taccccacac-gcga-tatccgcgg-----aggaggacgagctt----cagtgc-cacc-aa-c--------acagcggct-----cga-----------cggcg-------------cgagagacg-ggag------tcgag----------gtcg-tcttgacgatgat-gga--------------atcgg--cgat-gctgacattt---gtttt---cttg--tacaggttcacctccagaccggccagtgcgtaagtattt---gg--------------------atcgac-c----cgag---cggt---gtgtcgtccg-----at---c-------gg----------a-----taga----ttcg---gt----g-------g---gct---gaccgatactttttct------cgtccttcagggcaaccaaatcggtgctgctttctggt------atgttgac----atctctgcatcgatgatgac------------------ag-gt-tc-----------tcgtga-ag-----------atgg-atctg--gtggctgac--ccctcgacaggcagaccatctcgggcgagcatggtctcgactccaatggtgt--------------------------------------------------------------------------------------------------ctacaacggcacttccgagctccagcttgagcgcatgaacgtctacttcaacgaggtgggtt-gt-ct--cctgtcgaccttgc-------------------cacttacaattcgccagcaacagtaact----------------------gacgccgacatg----g-catt---------------------taggcctcgggcaacaagtatgttccccgcgccgtcctcgtcgatctggagcccggcaccatggatgccgtccgcgccggtcccttcggccagctcttccgcccggacaacttattacagagttacac--aactcac-caaaccattgtgaaccgaccc-----tt---ctgttgcttcggcggga--ggcgcctc-----------------------------------ggcg---------------------------cccctcgg-ccgatccccc--gccc----ccgcggcg-tggggggaggctcccgccggaggaataccc-caaaccc----tt-tg---cagca-catggcctctctgagttta---tgtactgaa-taagtcaaaactttcaacaacggatctcttggttctggcatcgatgaagaacgcagcgaaatgcgataagtaatgtgaattgcagaattcagtgaatcatcgaatctttgaacgcacattgcgcccgccgg---tattccggcgggcatgcctgttcgagcgtcatttcaa-ccatcaag-------------------------ccctgggcttgtgttgggga--cctgcggct--------g-ccgcaggccctgaaatgcagtggcgggctcgcaa-gacacaccgagcgtagtagc-----ttacaacctcgctttg-ggagtgctgcggg--tgctggccgta--aagcga--cctttgcgtc--------tttagcactaggttgacctcggatcaggtaggaggacccgctgaacttaagcatatcaataagcggaggaaaagaaaccaacagggattgccctagtaacggcg-agtgaagcggcaacagctcaaatttgaaagctggccttc-----gggtccgcgttgtaatttgcagaggaagctttgggcgcggcgctgtctgagtcccctggaacggggcgccaaagagggtgagagccccgtatagacggatgcctagcctgtgtaaagctccttcgacgagtcgagtagtttgggaatgctgctcaaaatgggaggtaaatttcttctaaagctaaataccggccagagaccgatagcgcacaagtagagtgatcgaaagatgaaaagcactttgaaaagagggttaaatagcacgtgaaattgttgaaagggaagcgcttgtgaccagacttgcgccgggctgatcatccggtgttc-tcaccggtgcactctgcccggctcaggccagcatcggttc-tcgcggggggagaaaggcttagggaatgtagctcct--ccgggagtgttatagccctctgcgtaataccctc-gcggggaccgaggtctgcgcatctgcaaggat
CBS_183_81_Mycothermus                        tacacatttgcctcgactctgtctcacttgcggcgcaccaacacgcctatcggccgcgatggcaagctcgccaaaccgcgccagctccacaacactcattggggtctcgtgtgcccggcagaaacacccgaaggtcaggcctgcggcctcgtcaagaacttgtcgctcatgtgctacgtgagcgtgggcacgccggcagacccgatcgtcgagttcatgattgcccgcggcatggaagtcctcgaggagtacgagccattgcgctatcccaacgccaccaaggtcttcgtcaacggtacctgggttggtgtgcaccaagaccccaagcatctggtcagtctggtccagggtctgcgccgcaagaacgtcatctccttcgaagtgtccctcgtccgcgacatcagggaccgcgagttcaagatcttctcggacgccggccgtgtgatgcgcccgctctttactgtggagcaggatcccaa---cggcgacaacggcgtcgaggtcggccagctcatcttgaccaaggagcatatcgcgcgccttgagcaagataaggagctcggcaaattccatcctgactactggggctggagcggcttgctcaagtcgggcgccatcgaatacctcgatgccgaagaagaggaaacggccatgattgctatgacgcccgaggacctggaaaggttccgtttgagcaagat---gggcttcgaggtg---gaagacaattcgggccaggg---taacaaccgcatcaagacccggccaaatccctcaacgcacatgtacacccactgcgagatccaccccagcatgctcctcggtatctgcgccagcatcattccgttccccgaccacaaccagacgcgtc----------gagggaaagctgc----ttgtt------------------------ttctgtccctgggtggtc----taccccacac-gcga-tatccgcgg-----aggaggacgagctt----ctgtgc-cacc-aa-c--------acagctgct-----cga-----------cggcg-------------cgagagacg-ggag------ccgag----------gtcg-tcttgaccatgat-ggg--------------atcga--cgat-gctgacattt---gtttt---cttg--tacaggttcacctccagaccggccagtgcgtaagtattt---gg--------------------atcgac-c----cgag---cggt---gtgtcgtccg-----at---c-------gg----------a-----taga----ttcg---gt----g-------g---gct---gaccgatac-ttttct------cgtccttcagggcaaccaaatcggtgctgctttctggt------atgttgac----atctgtgcatcgatgatgac------------------gg-cc-tc-----------tcgtgg-ag-----------atgg-atctg--gtggctgac--ccctcgacaggcagaccatctcgggcgagcatggtctcgacgccaatggtgt--------------------------------------------------------------------------------------------------ctacaatggcacttccgagctccagcttgagcgcatgaacgtctacttcaacgaggtgggtt-gtcct--cctgtctacttcgc-------------------ggcttacacttcgccggctgcagtaact----------------------gacgccgacatg----g-catc---------------------taggcctcgggcaacaagtatgttccccgcgccgtcctcgtcgatctggagcccggcaccatggatgccgtccgcgccggtcctttcggccagctcttccgcccggacaacttattacagagttacac--aactcac-caaaccattgtgaaccgaccc-----tt---ctgttgcttcggcggga--ggcgcctc-----------------------------------ggcg---------------------------cccctcgg-ccgatccccccggccc----ccgcggcg-tggggggaggctcccgccggaggaataccc-caaaccc----tt-tg---cagca-catggcctctctgagttta---tgtactgaa-taagtcaaaactttcaacaacggatctcttggttctggcatcgatgaagaacgcagcgaaatgcgataagtaatgtgaattgcagaattcagtgaatcatcgaatctttgaacgcacattgcgcccgccgg---tattccggcgggcatgcctgttcgagcgtcatgtcaa-ccatcaag-------------------------ccctgggcttgtgttgggga--cctgcggct--------g-ccgcaggccctgaaatgcagtggcgggctcgcaa-gacacaccgagcgtagtagc-----ttacaacctcgctttg-ggagtgctgcggg--tgctggccgta--aagcga--cctttgcgtc--------tttagcactaggttgacctcggatcaggtaggaggacccgctgaacttaagcatatcaataagcggaggaaaagaaaccaacagggattgccctagtaacggcg-agtgaagcggcaacagctcaaatttgaaagctggccttc-----gggtccgcgttgtaatttgcagaggaagctttgggcgcggcgccgtctgagtcccctggaacggggcgccaaagagggtgagagccccgtatagacggatgcctagcctgtgtaaagctccttcgacgagtcgagtagtttgggaatgctgctcaaaatgggaggtaaatttcttctaaagctaaataccggccagagaccgatagcgcacaagtagagtgatcgaaagatgaaaagcactttgaaaagagggttaaatagcacgtgaaattgttgaaagggaagcgcttgtgaccagacttgcgccgggctgatcatccggtgttc-tcaccggtgcactctgcccggctcaggccagcatcggttc-tcgcggggggataaaggcttagggaatgtagctcct--ccgggagtgttatagccctctgcgtaataccctc-gcggggaccgaggtctgcgcatctgcaaggat
CBS_540_69_Remersonia_thermophila             tacacgttcgcctcgacgctgtctcacttgcggcgcaccaacacgcccatcggtcgcgacggcaagctcgccaagccgcgccagctgcacaacacacactggggtctcgtgtgcccggccgaaactcccgagggacaggcctgcggtctcgtcaagaacctgtcgctcatgtgcttcgtcagcgtgggcacgcccgcagatccgatcgtcgagttcatgatcgcccgtggcatggaggtgctcgaagagtacgagccgctgcgccaccccaacgccaccaaggtgttcgtcaacggcacctgggtgggtgtgcaccatgaccccaagcatttggtgaccttggtgcagggcttgcgccgcaagaatgtcatctcgttcgaggtgtcgctggtgcgcgacatccgtgaccgcgagttcaagatcttctcagacgcgggccgcgtcatgcgcccgctctttaccgtcgagcaggaggcgaa---tggcgacagcggtgtcgatgttggccagctggtgctgacaaaggagcacatcgccaggctcgaggcagacaaggagctgggcaagttccacccagactactggggctggtatggcctgcttcggtctggcgccatcgagtacttggatgccgaggaggaggagacggccatgattgccatgacgcctgatgacctggacaggttccgcctgagcaagat---gggcatcgaggtc---gaggacaactcgggcgttgg---caacaaccgcatcaggacgaagccgaatccgtcgacgcacatgtacacgcactgcgagatccaccccagcatgctcctcggtatctgcgccagcatcatcccgttccctgaccacaaccagacgcgtc----------gggccagag---c----tgggtgtttt--------tcccgg----cctctgcccctgggctg-c----taccccacac-gcga-ca---------------acgcggagctt----cagcac-cgcc-a--g--------gc--ctgcc-----cga-----------cggct-------------cgagcgacc-caggccgcgatgggc----------gtcg-tcgaggttatcgt-gac--------------cac-a--ggat-gctgacattt---ctctt---ctac--gacaggttcacctccagaccggccagtgtgtaagttgct---gcgaa-----------------accgaa-t----ccag---cggt---gtgtcgttcg-----atcgac-------ga----------g-----caga----ctgg---gt----g-------g---gct---gaccgaatc---------------tccctcagggcaaccaaatcggtgccgctttctggt------atgttcttgatgatgatgatgatgattatgatgcaaagacaagacc----ca-tg-gt-----------ccacga-gg-----------aggg-ttgcg--atggctgac--acgtccgcaggcagacgatttccggcgagcacggcctcgacagcaatggcgt--------------------------------------------------------------------------------------------------gtacaacggcacctcggagctccagctggagcgcatgaacgtctacttcaacgaggtgggtt-tcgct--cctcttgccgctttccttcc-------------gtcttggggttcgtcgacggcag-----------------------------cgctgacgcg----a-tttt--------------atgcttgcaggcctcgggcaacaagtatgttccccgtgccgtcctcgtcgatctggagcccggcaccatggacgccgtccgcgccggccccttcggccagctcttccgccccgacaacttattacagagttacac--aactcac-caaaccattgtgaaccctacc-----ttttaccgttgcttcggcggga--ggcgcccc--------------------------------ctcg-cg-----------------------gggcgtccctgg-ccctcccacc----------gc-----------ggggggcgcccgccggaggaataccc-aaaaccc----tt-tg---cagca-catggcctctctgagtcttt--tgtactgaa-taagtcaaaactttcaacaacggatctcttggttctggcatcgatgaagaacgcagcgaaatgcgataagtaatgtgaattgcagaattcagtgaatcatcgaatctttgaacgcacattgcgcccgccag---tattctggcgggcatgcctgttcgagcgtcatttcaa-ccatcaag-------------------------ccccgggcttgtgttgggga--cctgcggct--------g-ccgcaggccctgaaatccagtggcgggctcgct--gacacaccgagcgtagtagc----tttacaacctcgctttg-ggagtgctgcggg--tgctagccgta--aaacga--ccttgtc-----------tttagcactaggttgacctcggatcaggtaggaggacccgctgaacttaagcatatcaataagcggaggaaaagaaaccaacagggattgccctagtaacggcg-agtgaagcggcaacagctcaaatttgaaatctggcttc-------ggcccgagttgtaatttgcagaggaagctttgggcgcggcgccgtctgagtcccctggaacggggcgccaaagagggtgagagccccgtagagacggatgcctagcctgtgtaaagctccttcgacgagtcgagtagtttgggaatgctgctcaaaatgggaggtaaatttcttctaaagctaaataccggccagagaccgatagcgcacaagtagagtgatcgaaagatgaaaagcactttgaaaagagggttaaatagcacgtgaaattgttgaaagggaagcgcttgtgaccagacttgcgccgggctgatcatccggtgttc-tcaccggtgcactctgcccggctcaggccagcatcggttc-tcgcggggggataaaggtcctgggaatgtggctcct--ccgggagtgttatagcccggggcgtaataccctc-gcggggaccgaggttcgcgcatctgcaaggat
CBS_643_91_Remersonia_thermophila             tacacgttcgcctcgacgctgtctcacttgcggcgcaccaacacgcccatcggtcgcgacggcaagctcgccaagccgcgccagctgcacaacacacactggggtctcgtgtgcccggccgaaactcccgagggacaggcctgcggtctcgtcaagaacctgtcgctcatgtgcttcgtcagcgtgggcacgcccgcagatccgatcgtcgagttcatgatcgcccgtggcatggaggtgctcgaagagtacgagccgctgcgccaccccaacgccaccaaggtgttcgtcaacggcacctgggtgggtgtgcaccatgaccccaagcatttggtgaccttggtgcagggcttgcgccgcaagaatgtcatctcgttcgaggtgtcgctggtgcgcgacatccgtgaccgcgagttcaagatcttctcagacgcgggccgcgtcatgcgcccgctctttaccgtcgagcaggaggcgaa---tggcgacagcggtgtcgatgttggccagctggtgctgacaaaggagcacatcgccaggctcgaggcagacaaggagctgggcaagttccacccagactactggggctggtatggcctgcttcggtctggcgccatcgagtacttggatgccgaggaggaggagacggccatgattgccatgacgcctgatgacctggacaggttccgcctgagcaagat---gggcatcgaggtc---gaggacaactcgggcgttgg---caacaaccgcatcaggacgaagccgaatccgtcgacgcacatgtacacgcactgcgagatccaccccagcatgctcctcggtatctgcgccagcatcatcccgttccctgaccacaaccagacgcgtc----------gggccagag---c----tgggtgtttt--------tcccgg----cctctgcccctgggctg-c----taccccacac-gcga-ca---------------acgcggagctt----cagcac-cgcc-a--g--------gc--ctgcc-----cga-----------cggct-------------cgagcgacc-caggccgcgatgggc----------gtcg-tcgaggttatcgt-gac--------------cac-a--ggat-gctgacattt---ctctt---ctac--gacaggttcacctccagaccggccagtgtgtaagttgct---gcgaa-----------------accgaa-t----ccag---cggt---gtgtcgttcg-----atcgac-------ga----------g-----caga----ctgg---gt----g-------g---gct---gaccgaatc---------------tccctcagggcaaccaaatcggtgccgctttctggt------atgttcttgatgatgatgatgatgattatgatgcaaagacaagacc----ca-tg-gt-----------ccacga-gg-----------aggg-ttgcg--atggctgac--acgtccgcaggcagacgatttccggcgagcacggcctcgacagcaatggcgt--------------------------------------------------------------------------------------------------gtacaacggcacctcggagctccagctggagcgcatgaacgtctacttcaacgaggtgggtt-tcgct--cctcttgccgctttccttcc-------------gtcttggggttcgtcgacggcag-----------------------------cgctgacgcg----a-tttt--------------atgcttgcaggcctcgggcaacaagtatgttccccgtgccgtcctcgtcgatctggagcctggcaccatggacgccgtccgcgccggccccttcggccagctcttccgccccgacaacttattacagagttacac--aactcac-caaaccattgtgaaccctacc-----ttttaccgttgcttcggcggga--ggcgcccc--------------------------------ctcg-cg-----------------------gggcgtccctgg-ccctcccacc----------gc-----------ggggggcgcccgccggaggaataccc-aaaaccc----tt-tg---cagca-catggcctctctgagtcttt--tgtactgaa-taagtcaaaactttcaacaacggatctcttggttctggcatcgatgaagaacgcagcgaaatgcgataagtaatgtgaattgcagaattcagtgaatcatcgaatctttgaacgcacattgcgcccgccag---tattctggcgggcatgcctgttcgagcgtcatttcaa-ccatcaag-------------------------ccccgggcttgtgttgggga--cctgcggct--------g-ccgcaggccctgaaatccagtggcgggctcgct--gacacaccgagcgtagtagc----tttacaacctcgctttg-ggagtgctgcggg--tgctagccgta--aaacga--ccttgtc-----------tttagcactaggttgacctcggatcaggtaggaggacccgctgaacttaagcatatcaataagcggaggaaaagaaaccaacagggattgccctagtaacggcg-agtgaagcggcaacagctcaaatttgaaatctggcttc-------ggcccgagttgtaatttgcagaggaagctttgggcgcggcgccgtctgagtcccctggaacggggcgccaaagagggtgagagccccgtagagacggatgcctagcctgtgtaaagctccttcgacgagtcgagtagtttgggaatgctgctcaaaatgggaggtaaatttcttctaaagctaaataccggccagagaccgatagcgcacaagtagagtgatcgaaagatgaaaagcactttgaaaagagggttaaatagcacgtgaaattgttgaaagggaagcgcttgtgaccagacttgcgccgggctgatcatccggtgttc-tcaccggtgcactctgcccggctcaggccagcatcggttc-tcgcggggggataaaggtcctgggaatgtggctcct--ccgggagtgttatagcccggggcgtaataccctc-gcggggaccgaggttcgcgcatctgcaaggat
CBS_645_91_Remersonia_thermophila             tacacgttcgcctcgacgctgtctcacttgcggcgcaccaacacgcccatcggtcgcgacggcaagctcgccaagccgcgccagctgcacaacacacactggggtctcgtgtgcccggccgaaactcccgagggacaggcctgcggtctcgtcaagaacctgtcgctcatgtgcttcgtcagcgtgggcacgcccgcagatccgatcgtcgagttcatgatcgcccgtggcatggaggtgctcgaagagtacgagccgctgcgccaccccaacgccaccaaggtgttcgtcaacggcacctgggtgggtgtgcaccatgaccccaagcatttggtgaccttggtgcagggcttgcgccgcaagaatgtcatctcgttcgaggtgtcgctggtgcgcgacatccgtgaccgcgagttcaagatcttctcagacgcgggccgcgtcatgcgcccgctctttaccgtcgagcaggaggcgaa---tggcgacagcggtgtcgatgttggccagctggtgctgacaaaggagcacatcgccaggctcgaggcagacaaggagctgggcaagttccacccagactactggggctggtatggcctgcttcggtctggcgccatcgagtacttggatgccgaggaggaggagacggccatgattgccatgacgcctgatgacctggacaggttccgcctgagcaagat---gggcatcgaggtc---gaggacaactcgggcgttgg---caacaaccgcatcaggacgaagccgaatccgtcgacgcacatgtacacgcactgcgagatccaccccagcatgctcctcggtatctgcgccagcatcatcccgttccctgaccacaaccagacgcgtc----------gggccagag---c----tgggtgtttt--------tcccgg----cctctgcccctgggctg-c----taccccacac-gcga-ca---------------acgcggagctt----cagcac-cgcc-a--g--------gc--ctgcc-----cga-----------cggct-------------cgagcgacc-caggccgcgatgggc----------gtcg-tcgaggttatcgt-gac--------------cac-a--ggat-gctgacattt---ctctt---ctac--gacaggttcacctccagaccggccagtgtgtaagttgct---gcgaa-----------------accgaa-t----ccag---cggt---gtgtcgttcg-----atcgac-------ga----------g-----caga----ctgg---gt----g-------g---gct---gaccgaatc---------------tccctcagggcaaccaaatcggtgccgctttctggt------atgttcttgatgatgatgatgatgattatgatgcaaagacaagacc----ca-tg-gt-----------ccacga-gg-----------aggg-ttgcg--atggctgac--acgtccgcaggcagacgatttccggcgagcacggcctcgacagcaatggcgt--------------------------------------------------------------------------------------------------gtacaacggcacctcggagctccagctggagcgcatgaacgtctacttcaacgaggtgggtt-tcgct--cctcttgccgctttccttcc-------------gtcttggggttcgtcgacggcag-----------------------------cgctgacgcg----a-tttt--------------atgcttgcaggcctcgggcaacaagtatgttccccgtgccgtcctcgtcgatctggagcccggcaccatggacgccgtccgcgccggccccttcggccagctcttccgccccgacaacttattacagagttacac--aactcac-caaaccattgtgaaccctacc-----ttttaccgttgcttcggcggga--ggcgcccc--------------------------------ctcgacg-----------------------gggcgtccctgg-ccctcccacc----------gc-----------ggggggcgcccgccggaggaataccc-aaaaccc----tt-tg---cagca-catggcctctctgagtcttt--tgtactgaa-taagtcaaaactttcaacaacggatctcttggttctggcatcgatgaagaacgcagcgaaatgcgataagtaatgtgaattgcagaattcagtgaatcatcgaatctttgaacgcacattgcgcccgccag---tattctggcgggcatgcctgttcgagcgtcatttcaa-ccatcaag-------------------------ccccgggcttgtgttgggga--cctgcggct--------g-ccgcaggccctgaaatccagtggcgggctcgct--gacacaccgagcgtagtagc----tttacaacctcgctttg-ggagtgctgcggg--tgctagccgta--aaacga--ccttgtc-----------tttagcactaggttgacctcggatcaggtaggaggacccgctgaacttaagcatatcaataagcggaggaaaagaaaccaacagggattgccctagtaacggcg-agtgaagcggcaacagctcaaatttgaaatctggcttc-------ggcccgagttgtaatttgcagaggaagctttgggcgcggcgccgtctgagtcccctggaacggggcgccaaagagggtgagagccccgtagagacggatgcctagcctgtgtaaagctccttcgacgagtcgagtagtttgggaatgctgctcaaaatgggaggtaaatttcttctaaagctaaataccggccagagaccgatagcgcacaagtagagtgatcgaaagatgaaaagcactttgaaaagagggttaaatagcacgtgaaattgttgaaagggaagcgcttgtgaccagacttgcgccgggctgatcatccggtgttc-tcaccggtgcactctgcccggctcaggccagcatcggttc-tcgcggggggataaaggtcctgggaatgtggctcct--ccgggagtgttatagcccggggcgtaataccctc-gcggggaccgaggttcgcgcatctgcaaggat
CBS_784_85_Remersonia_Remersonia              tacacattcgcctcgacgttgtctcacttgcggcgcaccaacacgcccatcggtcgcgacggcaagcttgccaagccccgccagctgcacaacacacactggggtctcgtgtgcccggccgaaacccccgaaggacaggcctgcggtctcgtcaagaacctgtcactcatgtgctacgtcagcgtgggcacgcctgcagatcccatcgtcgagttcatgatcgcccgcggcatggaggtactcgaggagtacgagccgctgcgccaccccaacgccacaaaggtgtttgtcaacggcacttgggtgggcgttcaccacgaccccaagcatctggtgaccttggtgcagggcttgcgccgcaagaacgtcatctcgttcgaggtgtcgctggtccgcgacatccgtgaccgcgagttcaagatcttctcagacgccggccgcgtcatgcgcccgctctttaccgtcgagcaggagccaaa---tggcgatagtggtgtcgatgttggccagctcatattgacaaaggaccacatcgccaggctcgaggccgacaaggagctgggcaagttccacccagactactggggctggaacggcctgcttcggtccggcgccatcgagtacctggacgccgaggaggaggagacggccatgattgccatgacgccggatgacctggacaggttccgcctgagcaagat---gggcatcgaggtc---gaggacaactcgggcgttgg---caacaaccgcatcaggacgaagccgaacccgtcgacgcacatgtacacgcactgcgagatccaccccagcatgctcctcggcatctgcgcgagtatcatcccgttcccggaccacaaccagacgcgtc----------gagccagagctcc----tcggtttttt--------tcccgg-----ctctgcccctgggccg-c----taccccacac-gcga-ca---------------acgcggagctt----caacgc-tgcc-at-g--------gc--ctgcc-----cgg-----------cggct-------------cgagcgacc-caag-cgcgacggga----------atcg-tcgacgttatcgt-ggc--------------gacga--gaat-gctgacgttt---ctttt---ttccttgacaggttcacctccagaccggccagtgcgtaagtagct---gcgaa----------------ccccgaa-t----ccgg---cggtgtggtgtcgtccg-----atggac-------ga----------g-----caga----cccg---gt----g-------g---gct---gaccgaatc---------------tccctcagggcaaccaaatcggtgccgctttctggt------acgttctt-----------------tgatgatgcgaaggcagttccgcgatg-gg-gc-----------gggcga-gg-----------aggg-tcgcg--atggctgac--acgcccgcaggcaaaccatttccggcgagcacggcctcgacagcaatggcgt--------------------------------------------------------------------------------------------------ctacaacggcacctcggagctccagctggagcgcatgaacgtctacttcaacgaggtgggtt-tcgct--cctcctttccgtcccccccccccccccgtgcctctctgggcgttcgccggcggagg-----------------------------cgctgacgcg----a-tatttcacgcacgcacgcacgcacgcaggcctcgggcaacaagtacgttccccgtgccgtcctcgtcgatctggagcccggcaccatggacgccgtccgcgccggtcccttcggccagctcttccgccccgacaacttattacagagttacac--aactcac-caaaccattgtgaaccctacc-----ttttaccgttgcttcggcggga--ggcgcccc--------------------------------cctcgcg-----------------------gggcgtccctgg-ccccttccc--------------------------ggggcgcccgccggaggaataccc-aaaaccc----tt-tg---cagca-catggcctctctgagtcttt--tgtactgaa-taagtcaaaactttcaacaacggatctcttggttctggcatcgatgaagaacgcagcgaaatgcgataagtaatgtgaattgcagaattcagtgaatcatcgaatctttgaacgcacattgcgcccgccag---tattctggcgggcatgcctgttcgagcgtcatttcaa-ccatcaag-------------------------ccccgggcttgtgttgggga--cctgcggct--------g-ccgcaggccctgaaatccagtggcgggctcgca--gacacaccgagcgtagtagc----tttacaacctcgctttg-ggagtgctgcggg--tgctagccgta--aaacgacaccttgtc-----------tttagcactaggttgacctcggatcaggtaggaggacccgctgaacttaagcatatcaataagcggaggaaaagaaaccaacagggattgccctagtaacggcg-agtgaagcggcaacagctcaaatttgaaatctggcttc-------ggcccgagttgtaatttgcagaggaagctttgggcgcggcgctgtctgagtcccctggaacggggcgccaaagagggtgagagccccgtatagacggatgcctagcctgtgtaaagctccttcgacgagtcgagtagtttgggaatgctgctcaaaatgggaggtaaatttcttctaaagctaaataccggccagagaccgatagcgcacaagtagagtgatcgaaagatgaaaagcactttgaaaagagggttaaatagcacgtgaaattgttgaaagggaagcgcttgtgaccagacttgcgccgggctgatcatccggtgttc-tcaccggtgcactctgcccggctcaggccagcatcggttc-tcgcggggggataaaggtcctgggaatgtggctcct--ccgggagtgttatagcccggggcgtaataccctc-gcggggaccgaggttcgcgcatctgcaaggat
[truncated: 178,935 more chars]
