# Supplementary material for: Genome and Secretome Analysis of Staphylotrichum longicolleum DSM105789 Cultured on Agro-Residual and Chitinous Biomass
Source: Microorganisms. 2021 Jul 25;9(8):1581. doi: 10.3390/microorganisms9081581 (PMC8398502; doi:10.3390/microorganisms9081581)
Supplement: Supplementary file 1 [file microorganisms-09-01581-s001.zip › 2/HumicolaCom206+FW57.treefile]

(CBS_149_59_Chaetomium_megalocarpum_eT:0.0061578185,(CBS_126780_Chaetomium_grande_T:0.0057351179,CBS_108_83_Chaetomium_globosporum_T:0.0090180683)100:0.0015454344,(CBS_163_62_Chaetomium_nozdrenkoae_T:0.0102400333,(CBS_315_74_Chaetomium_madrasense_T:0.0238945764,(CBS_126660_Chaetomium_interruptum_T:0.0228408861,((CBS_139034_Chaetomium_fimeti_eT:0.0235669071,CBS_370_66_Chaetomium_subfimeti_T:0.0132076131)100:0.0214455886,(((((((((CBS_418_80A_Chaetomium_olivaceum:0.0144874567,MUCL_18694_Chaetomium_subglobosum:0.0085291695)66:0.0023714262,CBS_126775_Chaetomium_undulatulum_T:0.0132308179)100:0.0099887380,(CBS_155_52_Chaetomium_cochliodes_eT:0.0199954098,CBS_637_91_Chaetomium_subaffine_T:0.0297595007)100:0.0150434371)99:0.0033227569,(CBS_137_58_Chaetomium_angustispirale_T:0.0159655949,(CBS_142034_Chaetomium_elatum_eT:0.0082765979,CBS_126778_Chaetomium_rectangulare_T:0.0071968494)100:0.0313815351)77:0.0033254568)82:0.0025000401,CBS_730_84_Chaetomium_spirochaete_eT:0.0236723790)83:0.0034800729,CBS_335_67_Chaetomium_pilosum_T:0.0295699773)100:0.0154628806,(CBS_160_62_Chaetomium_globosum_NeoT:0.0578951121,CBS_162_62_Chaetomium_coarctatum_T:0.0464623795)99:0.0123229017)100:0.0105349648,CBS_693_82_Chaetomium_citrinum_T:0.0248980921)97:0.0130106721,(((CBS_111_69_Myceliophthora_sepedonium_T:0.0950625374,CBS_145_77_Myceliophthora_lutea_T:0.0693186878)99:0.0152081905,(CBS_406_69_Myceliophthora_fergusii_T:0.0876648232,(CBS_202_75_Myceliophthora_heterothallica:0.0080501984,(CBS_669_85_Myceliophthora_thermophila:0.0008909448,CBS_381_97_Myceliophthora_thermophila:0.0020891940)100:0.0084611607)100:0.0186547289)100:0.0546141321)100:0.0564117580,((((((((CBS_379_66_Amesia_atrobrunnea_T:0.0195936536,(CBS_175_84_Amesia_cymbiformis:0.0000022220,CBS_176_84_Amesia_cymbiformis:0.0004952691)100:0.0138381847)100:0.0221546653,CBS_600_66_Amesia_nigricolor_T:0.0343626495)67:0.0085691400,CBS_673_80_Amesia_gelasinospora_T:0.0504779233)100:0.0767961340,(((((((CBS_654_79_Botryotrichum_piluliferum:0.0010882377,CBS_105_14_Botryotrichum_piluliferum:0.0019398962)100:0.0156819245,(CBS_604_69_Botryotrichum_atrogriseum:0.0034509805,CBS_130_28_Botryotrichum_atrogriseum:0.0017070246)100:0.0090188620)100:0.0117761360,(CBS_460_90_Botryotrichum_peruvianum:0.0000022220,CBS_421_93_Botryotrichum_peruvianum:0.0000022220)100:0.0324455608)98:0.0049267800,CBS_116_64_Botryotrichum_verrucosum_T:0.0241807167)100:0.0195131652,(CBS_163_52_Botryotrichum_murorum:0.0004965771,CBS_173_68_Botryotrichum_murorum:0.0000022220)100:0.0438562364)99:0.0093176512,CBS_211_55_Botryotrichum_spirotrichum_T:0.0548451137)100:0.0335783249,(((CBS_122_78_Subramaniula_thielavioides_T:0.0000022220,CBS_560_84_Subramaniula_thielavioides:0.0000022220)100:0.0677084923,CBS_800_83_Subramaniula_cuniculorum_eT:0.0740309506)100:0.0272115493,(CBS_449_66_Subramaniula_flavipila_T:0.0422018042,CBS_199_84_Subramaniula_fusispora:0.0491820041)100:0.0292143042)100:0.0613264857)100:0.0224591177)77:0.0119584847,((CBS_337_72_Corynascella_humicola_T:0.0004764136,CBS_379_74_Corynascella_humicola:0.0000022220)100:0.2138802837,((((((CBS_153_52_Arcopilus_aureus:0.0324098351,CBS_560_80_Arcopilus_cupreus:0.0289539726)100:0.0284250113,(CBS_484_85_Arcopilus_fusiformis:0.0056494369,CBS_337_67_Arcopilus_flavigenus_T:0.0019789512)100:0.0524283465)100:0.0267439005,CBS_169_52_Arcopilus_turgidopilosus_T:0.0915926973)100:0.0683917269,((CBS_332_67_Achaetomium_globosum_T:0.0531614052,CBS_333_67_Achaetomium_strumarium_T:0.0407842611)100:0.0469544809,((CBS_152_97_Achaetomium_macrosporum:0.0015678040,CBS_532_94_Achaetomium_macrosporum:0.0004224512)100:0.0523491987,(CBS_618_68_Achaetomium_luteum:0.0000022220,CBS_544_83_Achaetomium_luteum:0.0000022220)100:0.0585617769)58:0.0084697846)100:0.1117376500)98:0.0210140813,(((CBS_163_73_Collariella_bostrychodes:0.0536346522,CBS_128_85_Collariella_carteri_T:0.0288634961)100:0.0366078679,(((CBS_142_58_Collariella_quadrangulata:0.0000025253,CBS_152_59_Collariella_quadrangulata:0.0000022220)100:0.0336511135,CBS_551_83_Collariella_robusta_T:0.0670174879)95:0.0078532140,CBS_792_83_Collariella_causiiformis_T:0.0647321319)60:0.0071811215)100:0.0170842261,(CBS_148_68_Collariella_virescens_T:0.0212525530,CBS_146_60_Collariella_gracilis_T:0.0323000854)100:0.0411581809)100:0.0538763721)76:0.0151471200,(((((((((((CBS_903_85_Trichocladium_asperum_eT:0.0000020537,CBS_157_22_Trichocladium_asperum:0.0014696402)100:0.0019965162,CBS_140_21_Trichocladium_asperum:0.0029477399)100:0.0146114901,CBS_103_36_Trichocladium:0.0235897793)100:0.0031118732,((CBS_119_14_Trichocladium:0.0000022220,CBS_217_34_Trichocladium:0.0004919513)100:0.0029573906,CGMCC_3_13888_Trichocladium:0.0036537560)100:0.0089171148)100:0.0040724326,CBS_388_75_Trichocladium:0.0249820038)98:0.0022908131,(CBS_195_87_Trichocladium:0.0004745245,HSAUPII07_1485_Trichocladium:0.0010126244)100:0.0112305906)100:0.0330455664,(((CBS_149_58_Trichocladium:0.0010019343,CBS_693_71_Trichocladium:0.0000022220)100:0.0252899838,(CBS_123565_Trichocladium:0.0004868704,CBS_135876_Trichocladium:0.0005174606)100:0.0536155621)100:0.0215942643,CBS_351_77_Trichocladium:0.0415702590)100:0.0133190517)100:0.0266463227,(((CBS_114580_Trichocladium:0.0000022220,CBS_126783_Trichocladium:0.0015516216)100:0.0395288840,CBS_104_79_Trichocladium:0.0313632796)100:0.0150651879,(((CBS_143_58_Trichocladium:0.0020407765,CBS_637_83_Trichocladium:0.0020088929)100:0.0338782639,CBS_127763_Trichocladium:0.0242815467)100:0.0074514130,CBS_757_74_Beniowskia_macrospora:0.0401169730)100:0.0338797483)92:0.0143659730)98:0.0463143717,CBS_218_31_Microascus_trigonosporus_T:2.2211265612)27:0.0000022940,((((CBS_130174_Ovatospora_brasiliensis:0.0000022220,CBS_140_50_Ovatospora_brasiliensis:0.0004840093)100:0.0127652930,CBS_583_83_Ovatospora_mollicella_T:0.0113481281)100:0.0721053494,(CBS_148_67_Ovatospora_medusarum_T:0.0665300207,CBS_109_83_Ovatospora_unipora_T:0.0631050770)100:0.0389577302)86:0.0146110002,(CBS_728_84_Ovatospora_senegalensis_T:0.0004763639,CBS_798_83_Ovatospora_senegalensis:0.0000029886)100:0.1430247261)99:0.0677891437)67:0.0302470559,(CBS_638_94_Melanocarpus_albomyces_T:0.0004680642,CBS_747_70_Melanocarpus_albomyces:0.0000020792)100:0.1673713390)67:0.0299137761)70:0.0173569567)78:0.0242083230)43:0.0071379489,(((((((((((((CBS_368_84_Humicola:0.0023863545,CBS_153_59_Humicola:0.0030981762)100:0.0012142124,CBS_549_69_Humicola:0.0011109314)100:0.0205662692,(CBS_232_65_Humicola:0.0022794912,(CBS_780_71_Humicola:0.0054516132,CBS_127324_Humicola:0.0071443545)100:0.0045442436)100:0.0073658394)100:0.0085128634,((CBS_669_82_Humicola:0.0000027273,CBS_167_61_Humicola:0.0010148064)100:0.0056995587,CBS_760_83_Humicola:0.0073271518)100:0.0329968482)100:0.0082753134,CBS_111771_Humicola:0.0500481714)100:0.0411539856,(CBS_116735_Humicola:0.0005277447,CBS_116736_Humicola:0.0015015056)100:0.0434892010)99:0.0062630134,CBS_398_97_Humicola:0.0736164502)99:0.0134987787,CBS_120095_Humicola:0.1009758284)100:0.0098200353,(CBS_779_71_Humicola:0.0228970150,CBS_337_68_Humicola:0.0245793371)100:0.0282591961)100:0.0215635835,(((((CBS_157_55_Humicola:0.0000022220,CBS_338_68_Humicola:0.0000022220)100:0.0170961549,(CBS_467_66_Humicola:0.0156609789,(CGMCC_3_08497_Humicola:0.0000022220,CBS_127760_Humicola:0.0009971447)100:0.0143187960)66:0.0015763422)62:0.0010892390,(CBS_147_67_Humicola:0.0141010123,CBS_985_87_Humicola:0.0141290148)99:0.0079559280)66:0.0010211012,(CBS_118_14_Humicola_fuscoatra_T:0.0004938838,CGMCC_3_13428_Humicola_fuscoatra:0.0000022220)100:0.0294397436)98:0.0036233762,CGMCC_3_13790_Humicola:0.0291753755)100:0.0427790635)91:0.0112570970,(DTO_319C7_Humicola:0.0924500827,(CBS_417_66_Humicola:0.0424932837,CBS_815_97_Humicola:0.0624323185)100:0.0321861912)96:0.0146931511)99:0.0196276687,((DTHSAUPII05_1004_Humicola:0.0112711228,(CBS_148_58_Humicola:0.0010338895,CBS_119768_Humicola:0.0005281049)100:0.0101395025)100:0.0185110413,((DTO_318G9_Humicola:0.0056913051,DTO_319B7_Humicola:0.0033071662)100:0.0234653575,CBS_723_97_Humicola:0.0256334363)100:0.0232896114)100:0.0629708732)100:0.0184502322,(((((((CBS_119_57_Staphylotrichum:0.0014385356,CBS_562_80_Staphylotrichum:0.0034996088)99:0.0020625351,(CBS_100950_Staphylotrichum:0.0000026240,fw57:0.2765784004)100:0.0025846708)100:0.0142471444,CBS_184_79_Staphylotrichum:0.0183704270)100:0.0072448568,CBS_103_79_Staphylotrichum:0.0200295393)100:0.0189732420,((CBS_408_67_Staphylotrichum__brevistipitatum_T:0.0009852333,CBS_294_55_Staphylotrichum__brevistipitatum_T:0.0009769915)100:0.0057828101,(CBS_112543_Staphylotrichum_boninense:0.0009782035,CBS_112059_Staphylotrichum_boninense:0.0000022220)100:0.0094013504)100:0.0617315595)84:0.0082931310,(CBS_364_58_Staphylotrichum_coccosporum_T:0.0234786679,((CBS_554_89_Staphylotrichum_acaciicola:0.0050130899,CBS_281_65_Staphylotrichum_acaciicola_T:0.0054230511)98:0.0030805658,CBS_127289_Staphylotrichum_acaciicola:0.0053595913)100:0.0149314649)99:0.0265514908)97:0.0649679700,(((CBS_625_91_Mycothermus:0.0011002169,((CBS_626_91_Mycothermus:0.0000028545,CBS_392_69_Mycothermus:0.0000022220)100:0.0019312069,(CBS_627_91_Mycothermus:0.0000022220,CBS_226_63_Mycothermus:0.0004818940)80:0.0000022221)100:0.0032802440)99:0.0110308157,CBS_183_81_Mycothermus:0.0168301517)100:0.1287031107,(((CBS_540_69_Remersonia_thermophila:0.0000022220,CBS_645_91_Remersonia_thermophila:0.0000022220)81:0.0000022221,CBS_643_91_Remersonia_thermophila:0.0004724477)100:0.0315684764,CBS_784_85_Remersonia_Remersonia:0.0396863826)100:0.0762259218)100:0.1617620837)71:0.0442049422)71:0.0161249347)50:0.0099098138,((((CBS_353_62_Thielavia_hyrcaniae_T:0.0182752215,CBS_731_68_Thielavia_appendiculata:0.0201423222)100:0.0286061078,CBS_945_72_Thielavia_kuwaitensis_T:0.0482358332)100:0.0495304508,CBS_456_73_Thielavia_fragilis_T:0.0387947931)100:0.0155222429,CBS_165_88_Thielavia_terricola:0.0773571591)100:0.0438949740)100:0.0470413336,(((((((CBS_159_52_Dichotomopilus_funicola_eT:0.0134505996,CBS_179_84_Dichotomopilus_variostiolatus_T:0.0095374578)100:0.0048025203,CGMCC_3_12892_Dichotomopilus_subfunicola_T:0.0099677551)100:0.0209922807,CGMCC_3_14184_Dichotomopilus_indicus_eT:0.0444023681)100:0.0454551143,CGMCC_3_14181_Dichotomopilus_pratensis_T:0.0517313536)100:0.0236190188,(CGMCC_3_14183_Dichotomopilus_ramosissimus_T:0.0188949926,CBS_140_56_Dichotomopilus_erectus_T:0.0116990985)100:0.0424109985)100:0.0346705891,(CBS_162_48_Dichotomopilus_dolichotrichus_T:0.1052223875,CBS_372_66_Dichotomopilus_fusus_T:0.1428449578)96:0.0180867694)99:0.0208415080,CBS_157_49_Dichotomopilus_reflexus_T:0.1379655927)100:0.1031290829)99:0.0228565339)100:0.0746300259)100:0.0166598700)69:0.0027326682)77:0.0060444318)100:0.0200879996)100:0.0048323049);
